# Supplementary material for: Chlorido(12,17-dieth­oxy­carbonyl-11,18-dimethyl-2:3,6:7-dibutano­corrphycenato-κ4 N)iron(III)
Source: Acta Crystallogr Sect E Struct Rep Online. 2011 Nov 30;67(Pt 12):m1903–4. doi: 10.1107/S1600536811051130 (PMC3238783; doi:10.1107/S1600536811051130)
Supplement: Supplementary file 1 [file e-67-m1903-sup1.cif]

##############################################################################
#                                                                            #
# This CIF contains the data in a paper accepted for publication in          #
# Acta Crystallographica Section E. It conforms to the requirements of       #
# Notes for Authors for Acta Crystallographica Section E, and has been       #
# peer reviewed under the auspices of the IUCr Commission on Journals.       #
#                                                                            #
# Full details of the Crystallographic Information File format               #
# are given in the paper "The Crystallographic Information File (CIF):       #
# a New Standard Archive File for Crystallography" by S. R. Hall, F. H.      #
# Allen and I. D. Brown [Acta Cryst. (1991), A47, 655-685].                  #
#                                                                            #
# The current version of the core CIF dictionary is obtainable from          #
# ftp://ftp.iucr.org/pub/cif_core.dic.                                       #
#                                                                            #
# Software is freely available for graphical display of the structure(s)     #
# in this CIF. For information consult the CIF software page                 #
# http://www.iucr.org/resources/cif/software.                                #
#                                                                            #
# This file may be used for bona fide research purposes within the           #
# scientific community so long as proper attribution is given to the journal # 
# article from which it was obtained.                                        #
#                                                                            #
##############################################################################
data_I
_audit_creation_method     'SHELXL-97'
_chemical_name_systematic
;
Chlorido(12,17-diethoxycarbonyl-11,18-dimethyl-2:3,6:7-dibutanocorrphycenato-
\k^4^<i>N</i>)iron(III)
;
_chemical_name_common     Corrphycene
_chemical_formula_moiety     'C36 H36 Cl Fe N4 O4'
_chemical_formula_sum     'C36 H36 Cl Fe N4 O4'
_chemical_formula_iupac     '[Fe (C36 H36 N4 O4) Cl]'
_chemical_formula_weight     679.99
_chemical_melting_point     ?
_symmetry_cell_setting     triclinic
_symmetry_space_group_name_H-M     'P -1'
_symmetry_space_group_name_Hall     '-P 1'
loop_
    _symmetry_equiv_pos_as_xyz
    'x, y, z'
    '-x, -y, -z'
_cell_length_a     14.455(2)
_cell_length_b     15.876(2)
_cell_length_c     16.013(2)
_cell_angle_alpha     87.156(3)
_cell_angle_beta     65.645(3)
_cell_angle_gamma     71.291(3)
_cell_volume     3156.3(7)
_cell_formula_units_Z     4
_cell_measurement_reflns_used     30087
_cell_measurement_theta_min     3.00
_cell_measurement_theta_max     27.48
_cell_measurement_temperature     293
_exptl_crystal_description     'needle'
_exptl_crystal_colour     'purple'
_exptl_crystal_size_max     0.20
_exptl_crystal_size_mid     0.05
_exptl_crystal_size_min     0.05
_exptl_crystal_density_diffrn     1.431
_exptl_crystal_density_meas     ?
_exptl_crystal_density_method     ?
_exptl_crystal_F_000     1420
_exptl_absorpt_coefficient_mu     0.610
_exptl_absorpt_correction_type     multi-scan
_exptl_absorpt_process_details
;
(ABSCOR; Higashi <i>et al.</i>, 1995)
;
_exptl_absorpt_correction_T_min     0.8877
_exptl_absorpt_correction_T_max     0.9701
_exptl_special_details     ?
_diffrn_ambient_temperature     293
_diffrn_radiation_type     MoK\a
_diffrn_radiation_wavelength     0.71073
_diffrn_radiation_source     'fine-focus sealed tube'
_diffrn_radiation_monochromator     graphite
_diffrn_measurement_device_type     'Rigaku R-AXIS RAPID II'
_diffrn_measurement_method     \w
_diffrn_detector_area_resol_mean     10
_diffrn_reflns_number     30087
_diffrn_reflns_av_R_equivalents     0.1019
_diffrn_reflns_av_sigmaI/netI     0.1368
_diffrn_reflns_theta_min     3.00
_diffrn_reflns_theta_max     27.48
_diffrn_reflns_theta_full     27.48
_diffrn_measured_fraction_theta_max     0.968
_diffrn_measured_fraction_theta_full     0.968
_diffrn_reflns_limit_h_min     -16
_diffrn_reflns_limit_h_max     18
_diffrn_reflns_limit_k_min     -20
_diffrn_reflns_limit_k_max     20
_diffrn_reflns_limit_l_min     -20
_diffrn_reflns_limit_l_max     20
_diffrn_standards_number     ?
_diffrn_standards_interval_count     ?
_diffrn_standards_interval_time     ?
_diffrn_standards_decay_%     ?
_refine_special_details
;
Refinement of <i>F</i>^2^ against ALL reflections. The weighted <i>R</i>-factor
<i>wR</i> and goodness of fit <i>S</i> are based on <i>F</i>^2^, conventional
<i>R</i>-factors <i>R</i> are based on <i>F</i>, with <i>F</i> set to zero for
negative <i>F</i>^2^. The threshold expression of <i>F</i>^2^ >
\s(<i>F</i>^2^) is used only for calculating <i>R</i>-factors(gt) <i>etc</i>.
and is not relevant to the choice of reflections for refinement.
<i>R</i>-factors based on <i>F</i>^2^ are statistically about twice as large
as those based on <i>F</i>, and <i>R</i>- factors based on ALL data will be
even larger.
;
_reflns_number_total     14011
_reflns_number_gt     5731
_reflns_threshold_expression     I>2\s(I)
_refine_ls_structure_factor_coef     Fsqd
_refine_ls_matrix_type     full
_refine_ls_R_factor_all     0.1852
_refine_ls_R_factor_gt     0.0973
_refine_ls_wR_factor_gt     0.2426
_refine_ls_wR_factor_ref     0.3046
_refine_ls_goodness_of_fit_ref     0.931
_refine_ls_restrained_S_all     0.931
_refine_ls_number_reflns     14011
_refine_ls_number_parameters     869
_refine_ls_number_restraints     0
_refine_ls_hydrogen_treatment     constr
_refine_ls_weighting_scheme     calc
_refine_ls_weighting_details
                 'calc w=1/[\s^2^(Fo^2^)+(0.1573P)^2^] where P=(Fo^2^+2Fc^2^)/3'
_atom_sites_solution_hydrogens     geom
_atom_sites_solution_primary     direct
_atom_sites_solution_secondary     difmap
_refine_ls_shift/su_max     0.000
_refine_ls_shift/su_mean     0.000
_refine_diff_density_max     1.007
_refine_diff_density_min     -0.973
_refine_ls_extinction_method     none
_refine_ls_extinction_coef     ?
loop_
    _atom_type_symbol
    _atom_type_description
    _atom_type_scat_dispersion_real
    _atom_type_scat_dispersion_imag
    _atom_type_scat_source
    'C' 'C' 0.0033 0.0016
                         'International Tables Vol C Tables 4.2.6.8 and 6.1.1.4'
    'H' 'H' 0.0000 0.0000
                         'International Tables Vol C Tables 4.2.6.8 and 6.1.1.4'
    'N' 'N' 0.0061 0.0033
                         'International Tables Vol C Tables 4.2.6.8 and 6.1.1.4'
    'O' 'O' 0.0106 0.0060
                         'International Tables Vol C Tables 4.2.6.8 and 6.1.1.4'
    'Fe' 'Fe' 0.3463 0.8444
                         'International Tables Vol C Tables 4.2.6.8 and 6.1.1.4'
    'Cl' 'Cl' 0.1484 0.1585
                         'International Tables Vol C Tables 4.2.6.8 and 6.1.1.4'
_computing_data_collection     'CrystalClear (Rigaku, 2002)'
_computing_cell_refinement     'HKL2000 (Otwinowski & Minor, 1997)'
_computing_data_reduction     'HKL2000 (Otwinowski & Minor, 1997)'
_computing_structure_solution     'SIR2004 (Burla <i>et al.</i>, 2005)'
_computing_structure_refinement     'SHELXL97 (Sheldrick, 2008)'
_computing_molecular_graphics
                   'SV (Nemoto & Ohashi, 1993) and <i>ORTEP</i> (Johnson, 1965)'
_computing_publication_material     'SHELXL97 (Sheldrick, 2008)'
loop_
    _atom_site_type_symbol
    _atom_site_label
    _atom_site_fract_x
    _atom_site_fract_y
    _atom_site_fract_z
    _atom_site_U_iso_or_equiv
    _atom_site_adp_type
    _atom_site_calc_flag
    _atom_site_refinement_flags
    _atom_site_occupancy
    _atom_site_symmetry_multiplicity
    _atom_site_disorder_assembly
    _atom_site_disorder_group
    Fe Fe1 0.03160(6) 0.05195(6) 0.15031(5) 0.0515(3) Uani d . 1 1 . .
    Cl Cl1 -0.04106(12) 0.05985(12) 0.30472(10) 0.0638(4) Uani d . 1 1 . .
    N N1 -0.0763(4) 0.1525(4) 0.1192(3) 0.0578(12) Uani d . 1 1 . .
    N N2 0.0917(4) 0.1546(4) 0.1223(3) 0.0544(12) Uani d . 1 1 . .
    N N3 0.1886(4) -0.0278(3) 0.1240(3) 0.0527(11) Uani d . 1 1 . .
    N N4 -0.0389(3) -0.0316(3) 0.1205(3) 0.0486(11) Uani d . 1 1 . .
    O O1 0.3671(4) -0.2988(4) 0.1438(4) 0.0944(17) Uani d . 1 1 . .
    O O2 0.5050(5) -0.2550(5) 0.0832(6) 0.137(3) Uani d . 1 1 . .
    O O3 -0.1935(4) -0.2483(3) 0.1476(3) 0.0738(13) Uani d . 1 1 . .
    O O4 -0.0219(4) -0.3116(4) 0.1174(5) 0.0953(18) Uani d . 1 1 . .
    C C1 -0.1694(4) 0.1578(4) 0.1124(4) 0.0529(14) Uani d . 1 1 . .
    C C2 -0.2235(5) 0.2490(4) 0.1045(4) 0.0586(15) Uani d . 1 1 B .
    C C3 -0.1591(5) 0.2980(4) 0.1046(4) 0.0569(14) Uani d . 1 1 B .
    C C4 -0.0691(5) 0.2365(4) 0.1149(4) 0.0553(14) Uani d . 1 1 . .
    C C5 0.0280(5) 0.2383(4) 0.1169(4) 0.0552(14) Uani d . 1 1 . .
    C C6 0.0775(5) 0.3041(4) 0.1140(4) 0.0578(15) Uani d . 1 1 D .
    C C7 0.1733(5) 0.2574(5) 0.1168(4) 0.0583(15) Uani d . 1 1 . .
    C C8 0.1833(5) 0.1657(4) 0.1204(4) 0.0541(14) Uani d . 1 1 . .
    C C9 0.2651(5) 0.0922(5) 0.1213(4) 0.0555(14) Uani d . 1 1 . .
    H H9 0.3239 0.1031 0.1229 0.067 Uiso calc R 1 1 . .
    C C10 0.2701(4) 0.0034(4) 0.1200(4) 0.0538(14) Uani d . 1 1 . .
    C C11 0.3607(5) -0.0692(4) 0.1158(4) 0.0547(14) Uani d . 1 1 . .
    C C12 0.3346(5) -0.1468(4) 0.1186(4) 0.0538(14) Uani d . 1 1 . .
    C C13 0.2254(5) -0.1188(4) 0.1258(4) 0.0565(15) Uani d . 1 1 . .
    C C14 0.1723(5) -0.1811(5) 0.1333(5) 0.0647(17) Uani d . 1 1 . .
    H H14 0.2128 -0.2379 0.1392 0.078 Uiso calc R 1 1 . .
    C C15 0.0765(5) -0.1803(5) 0.1342(5) 0.0634(16) Uani d . 1 1 . .
    H H15 0.0690 -0.2365 0.1441 0.076 Uiso calc R 1 1 . .
    C C16 -0.0105(4) -0.1227(4) 0.1250(4) 0.0489(13) Uani d . 1 1 . .
    C C17 -0.0960(5) -0.1521(4) 0.1238(4) 0.0522(13) Uani d . 1 1 . .
    C C18 -0.1742(4) -0.0782(4) 0.1180(3) 0.0494(13) Uani d . 1 1 . .
    C C19 -0.1376(5) -0.0029(4) 0.1154(4) 0.0513(13) Uani d . 1 1 . .
    C C20 -0.1969(5) 0.0830(4) 0.1121(4) 0.0551(14) Uani d . 1 1 . .
    H H20 -0.2622 0.0912 0.1093 0.066 Uiso calc R 1 1 . .
    C C21 -0.3241(5) 0.2869(5) 0.0920(4) 0.0652(17) Uani d . 1 1 . .
    H H21A -0.3834 0.2802 0.1465 0.078 Uiso calc R 1 1 A 1
    H H21B -0.3187 0.2532 0.0403 0.078 Uiso calc R 1 1 A 1
    C C22A -0.349(2) 0.3842(12) 0.075(2) 0.106(8) Uani d P 0.626(15) 1 B 1
    H H22A -0.3284 0.3872 0.0095 0.127 Uiso calc PR 0.626(15) 1 B 1
    H H22B -0.4260 0.4123 0.1056 0.127 Uiso calc PR 0.626(15) 1 B 1
    C C23A -0.3019(11) 0.4372(8) 0.1016(12) 0.080(4) Uani d P 0.626(15) 1 B 1
    H H23A -0.3483 0.4607 0.1653 0.095 Uiso calc PR 0.626(15) 1 B 1
    H H23B -0.3033 0.4879 0.0652 0.095 Uiso calc PR 0.626(15) 1 B 1
    C C22B -0.320(4) 0.367(3) 0.049(5) 0.19(3) Uani d P 0.374(15) 1 B 2
    H H22C -0.3048 0.3505 -0.0143 0.233 Uiso calc PR 0.374(15) 1 B 2
    H H22D -0.3945 0.4059 0.0757 0.233 Uiso calc PR 0.374(15) 1 B 2
    C C23B -0.268(2) 0.4165(15) 0.042(2) 0.080(4) Uani d P 0.374(15) 1 B 2
    H H23C -0.3182 0.4766 0.0641 0.095 Uiso calc PR 0.374(15) 1 B 2
    H H23D -0.2241 0.4167 -0.0230 0.095 Uiso calc PR 0.374(15) 1 B 2
    C C24 -0.1886(6) 0.3963(5) 0.0943(5) 0.078(2) Uani d . 1 1 . .
    H H24A -0.1386 0.4061 0.0349 0.093 Uiso calc R 1 1 B 1
    H H24B -0.1814 0.4263 0.1415 0.093 Uiso calc R 1 1 B 1
    C C25 0.0372(7) 0.4032(5) 0.1142(5) 0.0736(19) Uani d . 1 1 . .
    H H25A 0.0475 0.4183 0.0522 0.088 Uiso calc R 1 1 C 1
    H H25B -0.0393 0.4256 0.1534 0.088 Uiso calc R 1 1 C 1
    C C26A 0.094(2) 0.4472(12) 0.148(3) 0.079(6) Uani d P 0.52(5) 1 D 1
    H H26A 0.0646 0.4496 0.2143 0.095 Uiso calc PR 0.52(5) 1 D 1
    H H26B 0.0809 0.5080 0.1308 0.095 Uiso calc PR 0.52(5) 1 D 1
    C C26B 0.129(2) 0.4422(14) 0.091(3) 0.082(9) Uani d P 0.48(5) 1 D 2
    H H26C 0.1544 0.4510 0.0259 0.099 Uiso calc PR 0.48(5) 1 D 2
    H H26D 0.0970 0.5010 0.1243 0.099 Uiso calc PR 0.48(5) 1 D 2
    C C27 0.2162(9) 0.3976(7) 0.1073(9) 0.119(3) Uani d . 1 1 . .
    H H27A 0.2462 0.4064 0.0424 0.143 Uiso calc R 1 1 D 1
    H H27B 0.2468 0.4259 0.1368 0.143 Uiso calc R 1 1 D 1
    C C28 0.2527(6) 0.3013(6) 0.1158(5) 0.0729(19) Uani d . 1 1 D .
    H H28A 0.2627 0.2918 0.1722 0.087 Uiso calc R 1 1 . .
    H H28B 0.3216 0.2732 0.0646 0.087 Uiso calc R 1 1 . .
    C C29 0.4628(5) -0.0631(5) 0.1117(5) 0.0706(18) Uani d . 1 1 . .
    H H29A 0.5018 -0.1182 0.1272 0.106 Uiso calc R 1 1 . .
    H H29B 0.4472 -0.0150 0.1547 0.106 Uiso calc R 1 1 . .
    H H29C 0.5055 -0.0523 0.0506 0.106 Uiso calc R 1 1 . .
    C C30 0.4078(5) -0.2352(5) 0.1135(5) 0.0657(17) Uani d . 1 1 . .
    C C31 0.4369(7) -0.3887(6) 0.1409(7) 0.101(3) Uani d . 1 1 . .
    H H31A 0.4721 -0.3897 0.1812 0.121 Uiso calc R 1 1 . .
    H H31B 0.4919 -0.4089 0.0787 0.121 Uiso calc R 1 1 . .
    C C32 0.3722(8) -0.4471(8) 0.1706(9) 0.129(4) Uani d . 1 1 . .
    H H32A 0.3340 -0.4391 0.2365 0.194 Uiso calc R 1 1 . .
    H H32B 0.4182 -0.5081 0.1516 0.194 Uiso calc R 1 1 . .
    H H32C 0.3217 -0.4328 0.1434 0.194 Uiso calc R 1 1 . .
    C C33 -0.0952(5) -0.2444(5) 0.1274(4) 0.0597(15) Uani d . 1 1 . .
    C C34 -0.2055(7) -0.3358(6) 0.1559(6) 0.084(2) Uani d . 1 1 . .
    H H34A -0.1961 -0.3610 0.2094 0.101 Uiso calc R 1 1 . .
    H H34B -0.1528 -0.3759 0.1016 0.101 Uiso calc R 1 1 . .
    C C35 -0.3158(7) -0.3221(7) 0.1657(6) 0.096(3) Uani d . 1 1 . .
    H H35A -0.3670 -0.2883 0.2235 0.144 Uiso calc R 1 1 . .
    H H35B -0.3253 -0.3790 0.1638 0.144 Uiso calc R 1 1 . .
    H H35C -0.3268 -0.2902 0.1163 0.144 Uiso calc R 1 1 . .
    C C36 -0.2784(5) -0.0695(5) 0.1141(5) 0.0629(16) Uani d . 1 1 . .
    H H36A -0.2884 -0.0294 0.0693 0.094 Uiso calc R 1 1 . .
    H H36B -0.3365 -0.0465 0.1734 0.094 Uiso calc R 1 1 . .
    H H36C -0.2773 -0.1271 0.0970 0.094 Uiso calc R 1 1 . .
    Fe Fe2 0.41614(6) 0.16429(6) 0.31906(5) 0.0525(3) Uani d . 1 1 . .
    Cl Cl2 0.48664(13) 0.15809(13) 0.16615(10) 0.0664(4) Uani d . 1 1 . .
    N N5 0.3520(4) 0.0620(3) 0.3505(3) 0.0549(12) Uani d . 1 1 . .
    N N6 0.5216(4) 0.0638(4) 0.3510(3) 0.0561(12) Uani d . 1 1 . .
    N N7 0.4892(4) 0.2469(3) 0.3488(3) 0.0536(12) Uani d . 1 1 . .
    N N8 0.2588(4) 0.2465(3) 0.3540(3) 0.0548(12) Uani d . 1 1 . .
    O O5 0.6166(5) 0.4666(4) 0.3799(5) 0.103(2) Uani d . 1 1 . .
    O O6 0.4819(8) 0.5228(5) 0.3462(8) 0.178(4) Uani d . 1 1 . .
    O O7 0.0724(4) 0.5177(4) 0.3472(3) 0.0773(14) Uani d . 1 1 . .
    O O8 -0.0666(4) 0.4765(4) 0.4400(4) 0.0985(18) Uani d . 1 1 . .
    C C37 0.2580(5) 0.0560(4) 0.3567(4) 0.0541(14) Uani d . 1 1 . .
    C C38 0.2597(5) -0.0346(5) 0.3714(4) 0.0588(15) Uani d . 1 1 . .
    C C39 0.3545(5) -0.0822(4) 0.3771(4) 0.0584(15) Uani d . 1 1 . .
    C C40 0.4117(5) -0.0206(4) 0.3636(4) 0.0517(13) Uani d . 1 1 . .
    C C41 0.5096(4) -0.0183(4) 0.3652(4) 0.0484(12) Uani d . 1 1 . .
    C C42 0.5976(5) -0.0792(4) 0.3795(4) 0.0545(14) Uani d . 1 1 . .
    C C43 0.6661(4) -0.0337(4) 0.3708(4) 0.0530(14) Uani d . 1 1 . .
    C C44 0.6183(4) 0.0549(4) 0.3549(4) 0.0519(13) Uani d . 1 1 . .
    C C45 0.6501(5) 0.1298(4) 0.3502(4) 0.0545(14) Uani d . 1 1 . .
    H H45 0.7183 0.1198 0.3475 0.065 Uiso calc R 1 1 . .
    C C46 0.5923(4) 0.2154(4) 0.3491(4) 0.0548(15) Uani d . 1 1 . .
    C C47 0.6261(5) 0.2906(4) 0.3520(4) 0.0533(14) Uani d . 1 1 . .
    C C48 0.5457(5) 0.3653(4) 0.3554(4) 0.0587(15) Uani d . 1 1 . .
    C C49 0.4592(5) 0.3378(4) 0.3523(4) 0.0558(14) Uani d . 1 1 . .
    C C50 0.3621(5) 0.4009(5) 0.3613(5) 0.0666(17) Uani d . 1 1 . .
    H H50 0.3633 0.4586 0.3656 0.080 Uiso calc R 1 1 . .
    C C51 0.2654(5) 0.4014(5) 0.3655(5) 0.0707(18) Uani d . 1 1 . .
    H H51 0.2192 0.4595 0.3718 0.085 Uiso calc R 1 1 . .
    C C52 0.2165(5) 0.3386(5) 0.3629(4) 0.0576(15) Uani d . 1 1 . .
    C C53 0.1060(5) 0.3668(5) 0.3745(4) 0.0602(16) Uani d . 1 1 . .
    C C54 0.0815(5) 0.2916(5) 0.3689(4) 0.0600(16) Uani d . 1 1 . .
    C C55 0.1756(4) 0.2165(4) 0.3573(4) 0.0532(14) Uani d . 1 1 . .
    C C56 0.1773(5) 0.1295(4) 0.3560(4) 0.0549(14) Uani d . 1 1 . .
    H H56 0.1179 0.1199 0.3545 0.066 Uiso calc R 1 1 . .
    C C57 0.1755(6) -0.0738(6) 0.3841(5) 0.076(2) Uani d . 1 1 . .
    H H57A 0.1717 -0.0791 0.3256 0.092 Uiso calc R 1 1 . .
    H H57B 0.1065 -0.0338 0.4269 0.092 Uiso calc R 1 1 . .
    C C58 0.1956(8) -0.1643(7) 0.4200(9) 0.125(4) Uani d . 1 1 . .
    H H58A 0.1638 -0.1558 0.4867 0.150 Uiso calc R 1 1 . .
    H H58B 0.1583 -0.1963 0.4026 0.150 Uiso calc R 1 1 . .
    C C59 0.3077(9) -0.2204(7) 0.3886(9) 0.118(3) Uani d . 1 1 . .
    H H59A 0.3334 -0.2429 0.3250 0.142 Uiso calc R 1 1 . .
    H H59B 0.3106 -0.2715 0.4245 0.142 Uiso calc R 1 1 . .
    C C60 0.3845(6) -0.1781(5) 0.3939(5) 0.0704(18) Uani d . 1 1 . .
    H H60A 0.3851 -0.1834 0.4543 0.085 Uiso calc R 1 1 . .
    H H60B 0.4566 -0.2097 0.3485 0.085 Uiso calc R 1 1 . .
    C C61 0.6186(5) -0.1758(4) 0.4014(4) 0.0613(16) Uani d . 1 1 . .
    H H61A 0.5545 -0.1819 0.4509 0.074 Uiso calc R 1 1 . .
    H H61B 0.6361 -0.2136 0.3477 0.074 Uiso calc R 1 1 . .
    C C62 0.7109(9) -0.2044(7) 0.4300(8) 0.113(3) Uani d . 1 1 . .
    H H62A 0.6797 -0.1934 0.4965 0.135 Uiso calc R 1 1 . .
    H H62B 0.7436 -0.2687 0.4155 0.135 Uiso calc R 1 1 . .
    C C63 0.7932(8) -0.1689(7) 0.3956(8) 0.110(3) Uani d . 1 1 . .
    H H63A 0.8444 -0.2017 0.3364 0.132 Uiso calc R 1 1 . .
    H H63B 0.8295 -0.1813 0.4363 0.132 Uiso calc R 1 1 . .
    C C64 0.7689(5) -0.0725(5) 0.3826(4) 0.0651(17) Uani d . 1 1 . .
    H H64A 0.8277 -0.0641 0.3287 0.078 Uiso calc R 1 1 . .
    H H64B 0.7633 -0.0406 0.4355 0.078 Uiso calc R 1 1 . .
    C C65 0.7305(5) 0.2835(5) 0.3518(5) 0.0714(18) Uani d . 1 1 . .
    H H65A 0.7644 0.3182 0.3058 0.107 Uiso calc R 1 1 . .
    H H65B 0.7759 0.2220 0.3383 0.107 Uiso calc R 1 1 . .
    H H65C 0.7191 0.3055 0.4112 0.107 Uiso calc R 1 1 . .
    C C66 0.5417(6) 0.4584(5) 0.3606(5) 0.0710(18) Uani d . 1 1 . .
    C C67 0.6256(7) 0.5543(6) 0.3884(7) 0.095(3) Uani d . 1 1 . .
    H H67A 0.5701 0.5877 0.4460 0.114 Uiso calc R 1 1 . .
    H H67B 0.6183 0.5880 0.3379 0.114 Uiso calc R 1 1 . .
    C C68 0.7342(9) 0.5374(8) 0.3856(8) 0.126(4) Uani d . 1 1 . .
    H H68A 0.7493 0.4886 0.4212 0.189 Uiso calc R 1 1 . .
    H H68B 0.7362 0.5900 0.4109 0.189 Uiso calc R 1 1 . .
    H H68C 0.7872 0.5226 0.3230 0.189 Uiso calc R 1 1 . .
    C C69 0.0288(6) 0.4579(5) 0.3905(5) 0.0718(19) Uani d . 1 1 . .
    C C70 0.0044(7) 0.6107(5) 0.3625(6) 0.086(2) Uani d . 1 1 . .
    H H70A -0.0366 0.6203 0.3258 0.103 Uiso calc R 1 1 . .
    H H70B -0.0459 0.6250 0.4269 0.103 Uiso calc R 1 1 . .
    C C71 0.0695(10) 0.6682(8) 0.3376(12) 0.181(7) Uani d . 1 1 . .
    H H71A 0.1209 0.6499 0.3640 0.271 Uiso calc R 1 1 . .
    H H71B 0.0242 0.7288 0.3605 0.271 Uiso calc R 1 1 . .
    H H71C 0.1069 0.6640 0.2718 0.271 Uiso calc R 1 1 . .
    C C72 -0.0205(5) 0.2847(6) 0.3722(5) 0.078(2) Uani d . 1 1 . .
    H H72A -0.0637 0.3417 0.3638 0.117 Uiso calc R 1 1 . .
    H H72B -0.0595 0.2666 0.4308 0.117 Uiso calc R 1 1 . .
    H H72C -0.0041 0.2413 0.3241 0.117 Uiso calc R 1 1 . .
loop_
    _atom_site_aniso_label
    _atom_site_aniso_U_11
    _atom_site_aniso_U_22
    _atom_site_aniso_U_33
    _atom_site_aniso_U_12
    _atom_site_aniso_U_13
    _atom_site_aniso_U_23
    Fe1 0.0461(4) 0.0481(5) 0.0627(5) -0.0178(4) -0.0233(3) 0.0035(4)
    Cl1 0.0575(8) 0.0751(11) 0.0603(8) -0.0266(8) -0.0220(6) 0.0025(7)
    N1 0.057(3) 0.054(3) 0.067(3) -0.024(2) -0.026(2) 0.008(2)
    N2 0.045(2) 0.056(3) 0.067(3) -0.023(2) -0.024(2) 0.002(2)
    N3 0.050(3) 0.050(3) 0.061(3) -0.019(2) -0.023(2) 0.003(2)
    N4 0.038(2) 0.047(3) 0.067(3) -0.014(2) -0.0283(19) 0.004(2)
    O1 0.066(3) 0.061(4) 0.153(5) -0.009(3) -0.052(3) 0.010(3)
    O2 0.065(4) 0.087(5) 0.243(8) -0.022(3) -0.053(4) 0.036(5)
    O3 0.063(3) 0.060(3) 0.111(3) -0.030(2) -0.041(2) 0.012(2)
    O4 0.066(3) 0.048(3) 0.173(5) -0.019(3) -0.050(3) -0.001(3)
    C1 0.041(3) 0.055(4) 0.067(3) -0.018(3) -0.026(2) 0.011(3)
    C2 0.055(3) 0.050(4) 0.062(3) -0.008(3) -0.023(3) 0.000(3)
    C3 0.055(3) 0.046(4) 0.066(3) -0.017(3) -0.022(3) 0.009(3)
    C4 0.050(3) 0.052(4) 0.063(3) -0.016(3) -0.023(2) 0.008(3)
    C5 0.047(3) 0.052(4) 0.064(3) -0.017(3) -0.021(2) 0.006(3)
    C6 0.064(4) 0.052(4) 0.058(3) -0.029(3) -0.019(3) 0.010(3)
    C7 0.063(4) 0.064(4) 0.061(3) -0.033(3) -0.030(3) 0.007(3)
    C8 0.054(3) 0.054(4) 0.063(3) -0.027(3) -0.027(2) 0.007(3)
    C9 0.047(3) 0.065(4) 0.063(3) -0.027(3) -0.024(2) 0.006(3)
    C10 0.046(3) 0.061(4) 0.062(3) -0.022(3) -0.027(2) 0.004(3)
    C11 0.044(3) 0.058(4) 0.067(3) -0.017(3) -0.028(2) 0.007(3)
    C12 0.045(3) 0.055(4) 0.061(3) -0.012(3) -0.026(2) 0.007(3)
    C13 0.047(3) 0.056(4) 0.062(3) -0.016(3) -0.019(2) -0.001(3)
    C14 0.054(3) 0.057(4) 0.091(4) -0.022(3) -0.035(3) 0.003(3)
    C15 0.065(4) 0.050(4) 0.093(4) -0.029(3) -0.043(3) 0.013(3)
    C16 0.044(3) 0.040(3) 0.062(3) -0.016(2) -0.020(2) 0.007(2)
    C17 0.052(3) 0.045(3) 0.063(3) -0.022(3) -0.022(2) 0.004(2)
    C18 0.048(3) 0.050(3) 0.052(3) -0.020(3) -0.019(2) 0.004(2)
    C19 0.050(3) 0.052(4) 0.054(3) -0.018(3) -0.022(2) 0.002(2)
    C20 0.052(3) 0.058(4) 0.064(3) -0.025(3) -0.028(2) 0.015(3)
    C21 0.062(4) 0.058(5) 0.072(4) -0.014(3) -0.028(3) 0.007(3)
    C22A 0.095(13) 0.033(9) 0.23(2) -0.029(10) -0.106(14) 0.042(13)
    C23A 0.084(8) 0.037(6) 0.118(11) -0.004(5) -0.054(8) 0.006(6)
    C22B 0.16(4) 0.10(3) 0.35(6) 0.08(3) -0.21(4) -0.12(4)
    C23B 0.084(8) 0.037(6) 0.118(11) -0.004(5) -0.054(8) 0.006(6)
    C24 0.079(5) 0.062(5) 0.093(5) -0.021(4) -0.038(4) 0.015(4)
    C25 0.086(5) 0.063(5) 0.080(4) -0.034(4) -0.037(4) 0.021(3)
    C26A 0.103(14) 0.056(9) 0.079(14) -0.029(9) -0.037(12) 0.003(9)
    C26B 0.090(14) 0.060(11) 0.11(2) -0.046(10) -0.039(14) 0.015(12)
    C27 0.117(8) 0.090(8) 0.179(10) -0.055(7) -0.075(7) 0.011(7)
    C28 0.082(5) 0.084(6) 0.073(4) -0.045(4) -0.039(3) 0.014(3)
    C29 0.058(4) 0.076(5) 0.087(4) -0.023(4) -0.039(3) 0.016(4)
    C30 0.048(3) 0.075(5) 0.083(4) -0.025(3) -0.032(3) 0.006(3)
    C31 0.066(5) 0.061(5) 0.179(9) 0.003(4) -0.073(5) 0.013(5)
    C32 0.082(6) 0.092(8) 0.210(12) -0.028(6) -0.062(7) 0.042(8)
    C33 0.054(3) 0.054(4) 0.078(4) -0.023(3) -0.030(3) 0.003(3)
    C34 0.095(5) 0.069(5) 0.112(6) -0.050(4) -0.050(4) 0.011(4)
    C35 0.081(5) 0.109(7) 0.116(6) -0.053(5) -0.041(4) -0.008(5)
    C36 0.053(3) 0.056(4) 0.090(4) -0.021(3) -0.038(3) 0.009(3)
    Fe2 0.0489(5) 0.0531(6) 0.0605(5) -0.0216(4) -0.0239(3) 0.0051(4)
    Cl2 0.0639(9) 0.0815(12) 0.0609(8) -0.0358(9) -0.0242(6) 0.0076(7)
    N5 0.050(3) 0.053(3) 0.066(3) -0.019(2) -0.027(2) 0.006(2)
    N6 0.058(3) 0.057(3) 0.061(3) -0.034(3) -0.021(2) 0.008(2)
    N7 0.056(3) 0.051(3) 0.061(3) -0.020(2) -0.029(2) 0.008(2)
    N8 0.049(3) 0.050(3) 0.065(3) -0.016(2) -0.024(2) 0.006(2)
    O5 0.116(5) 0.059(4) 0.180(6) -0.036(3) -0.101(4) 0.011(3)
    O6 0.168(8) 0.060(5) 0.397(15) -0.049(5) -0.198(9) 0.044(6)
    O7 0.065(3) 0.060(3) 0.100(3) -0.010(3) -0.036(2) 0.011(3)
    O8 0.052(3) 0.086(4) 0.138(5) -0.015(3) -0.026(3) -0.002(3)
    C37 0.058(3) 0.061(4) 0.059(3) -0.035(3) -0.028(2) 0.012(3)
    C38 0.059(3) 0.068(4) 0.063(3) -0.041(3) -0.024(3) 0.009(3)
    C39 0.063(4) 0.055(4) 0.060(3) -0.027(3) -0.022(3) 0.007(3)
    C40 0.049(3) 0.048(3) 0.061(3) -0.019(3) -0.022(2) 0.003(2)
    C41 0.051(3) 0.041(3) 0.058(3) -0.017(3) -0.026(2) 0.006(2)
    C42 0.051(3) 0.047(3) 0.065(3) -0.014(3) -0.025(2) 0.007(3)
    C43 0.044(3) 0.052(4) 0.062(3) -0.008(3) -0.028(2) 0.006(2)
    C44 0.044(3) 0.055(4) 0.065(3) -0.020(3) -0.029(2) 0.008(3)
    C45 0.049(3) 0.046(4) 0.069(3) -0.014(3) -0.026(2) 0.007(3)
    C46 0.047(3) 0.068(4) 0.052(3) -0.021(3) -0.022(2) 0.002(3)
    C47 0.046(3) 0.060(4) 0.063(3) -0.025(3) -0.026(2) 0.009(3)
    C48 0.060(3) 0.056(4) 0.077(4) -0.030(3) -0.036(3) 0.010(3)
    C49 0.054(3) 0.044(3) 0.077(4) -0.023(3) -0.030(3) 0.011(3)
    C50 0.060(4) 0.051(4) 0.107(5) -0.022(3) -0.050(3) 0.016(3)
    C51 0.048(3) 0.058(4) 0.103(5) -0.012(3) -0.032(3) 0.003(4)
    C52 0.043(3) 0.063(4) 0.068(3) -0.012(3) -0.029(2) 0.007(3)
    C53 0.043(3) 0.065(4) 0.073(4) -0.019(3) -0.025(3) 0.009(3)
    C54 0.050(3) 0.070(4) 0.065(3) -0.024(3) -0.026(3) 0.007(3)
    C55 0.048(3) 0.065(4) 0.054(3) -0.030(3) -0.019(2) 0.006(3)
    C56 0.047(3) 0.055(4) 0.074(3) -0.021(3) -0.034(3) 0.017(3)
    C57 0.078(5) 0.079(5) 0.098(5) -0.043(4) -0.048(4) 0.012(4)
    C58 0.093(7) 0.095(8) 0.227(12) -0.073(6) -0.080(7) 0.059(7)
    C59 0.123(8) 0.093(8) 0.187(10) -0.067(7) -0.089(8) 0.031(7)
    C60 0.074(4) 0.064(5) 0.081(4) -0.024(4) -0.039(3) 0.011(3)
    C61 0.066(4) 0.045(4) 0.069(4) -0.015(3) -0.027(3) 0.007(3)
    C62 0.119(8) 0.076(7) 0.185(10) -0.038(6) -0.103(7) 0.043(6)
    C63 0.092(6) 0.070(6) 0.199(10) -0.031(5) -0.089(7) 0.042(6)
    C64 0.059(4) 0.070(5) 0.067(4) -0.022(3) -0.027(3) 0.006(3)
    C65 0.061(4) 0.070(5) 0.097(5) -0.030(4) -0.041(3) 0.010(4)
    C66 0.057(4) 0.051(4) 0.117(5) -0.019(3) -0.045(4) 0.006(4)
    C67 0.097(6) 0.071(6) 0.144(7) -0.051(5) -0.058(5) 0.005(5)
    C68 0.128(8) 0.101(8) 0.198(11) -0.066(7) -0.093(8) 0.005(7)
    C69 0.062(4) 0.066(5) 0.091(5) -0.018(4) -0.039(3) 0.002(4)
    C70 0.074(5) 0.063(5) 0.114(6) -0.007(4) -0.045(4) 0.003(4)
    C71 0.088(8) 0.082(8) 0.298(18) -0.009(7) -0.028(9) 0.030(10)
    C72 0.051(4) 0.085(6) 0.105(5) -0.026(4) -0.037(3) 0.009(4)
_geom_special_details
;
All e.s.d.'s (except the e.s.d. in the dihedral angle between two l.s. planes)
are estimated using the full covariance matrix. The cell e.s.d.'s are taken
into account individually in the estimation of e.s.d.'s in distances, angles
and torsion angles; correlations between e.s.d.'s in cell parameters are only
used when they are defined by crystal symmetry. An approximate (isotropic)
treatment of cell e.s.d.'s is used for estimating e.s.d.'s involving l.s.
planes.
;
loop_
    _geom_bond_atom_site_label_1
    _geom_bond_atom_site_label_2
    _geom_bond_site_symmetry_2
    _geom_bond_distance
    _geom_bond_publ_flag
    Fe1 N2 . 2.032(5) yes
    Fe1 N1 . 2.048(5) yes
    Fe1 N3 . 2.086(5) yes
    Fe1 N4 . 2.087(5) yes
    Fe1 Cl1 . 2.244(2) yes
    N1 C4 . 1.367(8) ?
    N1 C1 . 1.371(7) ?
    N2 C5 . 1.375(8) ?
    N2 C8 . 1.379(7) ?
    N3 C13 . 1.374(8) ?
    N3 C10 . 1.395(7) ?
    N4 C16 . 1.378(7) ?
    N4 C19 . 1.387(7) ?
    O1 C30 . 1.302(9) ?
    O1 C31 . 1.449(9) ?
    O2 C30 . 1.216(8) ?
    O3 C33 . 1.342(8) ?
    O3 C34 . 1.447(9) ?
    O4 C33 . 1.199(8) ?
    C1 C20 . 1.369(9) ?
    C1 C2 . 1.436(9) ?
    C2 C3 . 1.392(9) ?
    C2 C21 . 1.477(9) ?
    C3 C4 . 1.420(9) ?
    C3 C24 . 1.500(10) ?
    C4 C5 . 1.427(8) ?
    C5 C6 . 1.434(9) ?
    C6 C7 . 1.362(9) ?
    C6 C25 . 1.492(9) ?
    C7 C8 . 1.417(9) ?
    C7 C28 . 1.516(9) ?
    C8 C9 . 1.374(9) ?
    C9 C10 . 1.389(9) ?
    C9 H9 . 0.9300 ?
    C10 C11 . 1.419(8) ?
    C11 C12 . 1.393(9) ?
    C11 C29 . 1.484(8) ?
    C12 C30 . 1.444(9) ?
    C12 C13 . 1.452(8) ?
    C13 C14 . 1.407(9) ?
    C14 C15 . 1.375(9) ?
    C14 H14 . 0.9300 ?
    C15 C16 . 1.357(8) ?
    C15 H15 . 0.9300 ?
    C16 C17 . 1.462(8) ?
    C17 C18 . 1.374(8) ?
    C17 C33 . 1.460(9) ?
    C18 C19 . 1.447(9) ?
    C18 C36 . 1.496(8) ?
    C19 C20 . 1.370(8) ?
    C20 H20 . 0.9300 ?
    C21 C22B . 1.42(7) ?
    C21 C22A . 1.507(19) ?
    C21 H21A . 0.9700 ?
    C21 H21B . 0.9700 ?
    C22A C23A . 1.41(2) ?
    C22A H22A . 0.9700 ?
    C22A H22B . 0.9700 ?
    C23A C24 . 1.512(15) ?
    C23A H23A . 0.9700 ?
    C23A H23B . 0.9700 ?
    C22B C23B . 1.24(6) ?
    C22B H22C . 0.9700 ?
    C22B H22D . 0.9700 ?
    C23B C24 . 1.62(3) ?
    C23B H23C . 0.9700 ?
    C23B H23D . 0.9700 ?
    C24 H24A . 0.9700 ?
    C24 H24B . 0.9700 ?
    C25 C26A . 1.487(19) ?
    C25 C26B . 1.54(2) ?
    C25 H25A . 0.9700 ?
    C25 H25B . 0.9700 ?
    C26A C27 . 1.54(3) ?
    C26A H26A . 0.9700 ?
    C26A H26B . 0.9700 ?
    C26B C27 . 1.36(2) ?
    C26B H26C . 0.9700 ?
    C26B H26D . 0.9700 ?
    C27 C28 . 1.468(13) ?
    C27 H27A . 0.9700 ?
    C27 H27B . 0.9700 ?
    C28 H28A . 0.9700 ?
    C28 H28B . 0.9700 ?
    C29 H29A . 0.9600 ?
    C29 H29B . 0.9600 ?
    C29 H29C . 0.9600 ?
    C31 C32 . 1.451(14) ?
    C31 H31A . 0.9700 ?
    C31 H31B . 0.9700 ?
    C32 H32A . 0.9600 ?
    C32 H32B . 0.9600 ?
    C32 H32C . 0.9600 ?
    C34 C35 . 1.479(11) ?
    C34 H34A . 0.9700 ?
    C34 H34B . 0.9700 ?
    C35 H35A . 0.9600 ?
    C35 H35B . 0.9600 ?
    C35 H35C . 0.9600 ?
    C36 H36A . 0.9600 ?
    C36 H36B . 0.9600 ?
    C36 H36C . 0.9600 ?
    Fe2 N6 . 2.033(6) yes
    Fe2 N5 . 2.063(5) yes
    Fe2 N8 . 2.076(5) yes
    Fe2 N7 . 2.104(5) yes
    Fe2 Cl2 . 2.224(2) yes
    N5 C37 . 1.354(7) ?
    N5 C40 . 1.380(7) ?
    N6 C41 . 1.367(8) ?
    N6 C44 . 1.386(7) ?
    N7 C49 . 1.364(8) ?
    N7 C46 . 1.414(7) ?
    N8 C52 . 1.381(8) ?
    N8 C55 . 1.411(7) ?
    O5 C66 . 1.288(8) ?
    O5 C67 . 1.457(10) ?
    O6 C66 . 1.192(10) ?
    O7 C69 . 1.318(9) ?
    O7 C70 . 1.453(9) ?
    O8 C69 . 1.216(9) ?
    C37 C56 . 1.364(8) ?
    C37 C38 . 1.440(9) ?
    C38 C39 . 1.374(9) ?
    C38 C57 . 1.476(9) ?
    C39 C40 . 1.426(9) ?
    C39 C60 . 1.487(10) ?
    C40 C41 . 1.438(8) ?
    C41 C42 . 1.426(8) ?
    C42 C43 . 1.362(9) ?
    C42 C61 . 1.518(9) ?
    C43 C44 . 1.416(8) ?
    C43 C64 . 1.502(9) ?
    C44 C45 . 1.394(9) ?
    C45 C46 . 1.352(8) ?
    C45 H45 . 0.9300 ?
    C46 C47 . 1.436(9) ?
    C47 C48 . 1.353(8) ?
    C47 C65 . 1.477(8) ?
    C48 C66 . 1.465(10) ?
    C48 C49 . 1.470(8) ?
    C49 C50 . 1.393(9) ?
    C50 C51 . 1.368(9) ?
    C50 H50 . 0.9300 ?
    C51 C52 . 1.405(10) ?
    C51 H51 . 0.9300 ?
    C52 C53 . 1.447(8) ?
    C53 C54 . 1.366(10) ?
    C53 C69 . 1.472(10) ?
    C54 C55 . 1.441(9) ?
    C54 C72 . 1.494(9) ?
    C55 C56 . 1.375(9) ?
    C56 H56 . 0.9300 ?
    C57 C58 . 1.506(12) ?
    C57 H57A . 0.9700 ?
    C57 H57B . 0.9700 ?
    C58 C59 . 1.455(14) ?
    C58 H58A . 0.9700 ?
    C58 H58B . 0.9700 ?
    C59 C60 . 1.501(12) ?
    C59 H59A . 0.9700 ?
    C59 H59B . 0.9700 ?
    C60 H60A . 0.9700 ?
    C60 H60B . 0.9700 ?
    C61 C62 . 1.513(11) ?
    C61 H61A . 0.9700 ?
    C61 H61B . 0.9700 ?
    C62 C63 . 1.376(14) ?
    C62 H62A . 0.9700 ?
    C62 H62B . 0.9700 ?
    C63 C64 . 1.482(12) ?
    C63 H63A . 0.9700 ?
    C63 H63B . 0.9700 ?
    C64 H64A . 0.9700 ?
    C64 H64B . 0.9700 ?
    C65 H65A . 0.9600 ?
    C65 H65B . 0.9600 ?
    C65 H65C . 0.9600 ?
    C67 C68 . 1.488(12) ?
    C67 H67A . 0.9700 ?
    C67 H67B . 0.9700 ?
    C68 H68A . 0.9600 ?
    C68 H68B . 0.9600 ?
    C68 H68C . 0.9600 ?
    C70 C71 . 1.444(16) ?
    C70 H70A . 0.9700 ?
    C70 H70B . 0.9700 ?
    C71 H71A . 0.9600 ?
    C71 H71B . 0.9600 ?
    C71 H71C . 0.9600 ?
    C72 H72A . 0.9600 ?
    C72 H72B . 0.9600 ?
    C72 H72C . 0.9600 ?
loop_
    _geom_angle_atom_site_label_1
    _geom_angle_atom_site_label_2
    _geom_angle_atom_site_label_3
    _geom_angle_site_symmetry_1
    _geom_angle_site_symmetry_3
    _geom_angle
    _geom_angle_publ_flag
    N2 Fe1 N1 . . 74.2(2) yes
    N2 Fe1 N3 . . 85.2(2) yes
    N1 Fe1 N3 . . 151.4(2) yes
    N2 Fe1 N4 . . 151.50(19) yes
    N1 Fe1 N4 . . 85.14(19) yes
    N3 Fe1 N4 . . 105.96(18) yes
    N2 Fe1 Cl1 . . 103.37(14) ?
    N1 Fe1 Cl1 . . 104.82(14) ?
    N3 Fe1 Cl1 . . 98.94(13) ?
    N4 Fe1 Cl1 . . 100.71(14) ?
    C4 N1 C1 . . 107.7(5) ?
    C4 N1 Fe1 . . 119.4(4) ?
    C1 N1 Fe1 . . 132.4(5) ?
    C5 N2 C8 . . 105.6(5) ?
    C5 N2 Fe1 . . 120.0(4) ?
    C8 N2 Fe1 . . 133.6(4) ?
    C13 N3 C10 . . 106.5(5) ?
    C13 N3 Fe1 . . 126.9(4) ?
    C10 N3 Fe1 . . 125.4(4) ?
    C16 N4 C19 . . 107.6(5) ?
    C16 N4 Fe1 . . 125.8(4) ?
    C19 N4 Fe1 . . 124.9(4) ?
    C30 O1 C31 . . 120.2(6) ?
    C33 O3 C34 . . 117.3(6) ?
    C20 C1 N1 . . 121.0(6) ?
    C20 C1 C2 . . 130.1(6) ?
    N1 C1 C2 . . 108.9(6) ?
    C3 C2 C1 . . 106.9(5) ?
    C3 C2 C21 . . 124.2(6) ?
    C1 C2 C21 . . 128.8(7) ?
    C2 C3 C4 . . 106.4(6) ?
    C2 C3 C24 . . 122.0(6) ?
    C4 C3 C24 . . 131.7(7) ?
    N1 C4 C3 . . 110.2(6) ?
    N1 C4 C5 . . 112.5(5) ?
    C3 C4 C5 . . 137.3(6) ?
    N2 C5 C4 . . 111.8(6) ?
    N2 C5 C6 . . 111.3(5) ?
    C4 C5 C6 . . 136.9(6) ?
    C7 C6 C5 . . 104.7(6) ?
    C7 C6 C25 . . 124.2(7) ?
    C5 C6 C25 . . 130.9(6) ?
    C6 C7 C8 . . 109.2(6) ?
    C6 C7 C28 . . 122.9(7) ?
    C8 C7 C28 . . 128.0(6) ?
    C9 C8 N2 . . 119.2(6) ?
    C9 C8 C7 . . 131.5(6) ?
    N2 C8 C7 . . 109.2(5) ?
    C8 C9 C10 . . 127.4(6) ?
    C8 C9 H9 . . 116.3 ?
    C10 C9 H9 . . 116.3 ?
    C9 C10 N3 . . 126.0(5) ?
    C9 C10 C11 . . 123.7(6) ?
    N3 C10 C11 . . 110.3(6) ?
    C12 C11 C10 . . 107.1(5) ?
    C12 C11 C29 . . 126.5(6) ?
    C10 C11 C29 . . 126.4(6) ?
    C11 C12 C30 . . 123.6(5) ?
    C11 C12 C13 . . 106.4(5) ?
    C30 C12 C13 . . 130.0(6) ?
    N3 C13 C14 . . 129.1(6) ?
    N3 C13 C12 . . 109.7(6) ?
    C14 C13 C12 . . 121.3(6) ?
    C15 C14 C13 . . 137.0(7) ?
    C15 C14 H14 . . 111.5 ?
    C13 C14 H14 . . 111.5 ?
    C16 C15 C14 . . 139.3(7) ?
    C16 C15 H15 . . 110.3 ?
    C14 C15 H15 . . 110.3 ?
    C15 C16 N4 . . 129.7(6) ?
    C15 C16 C17 . . 121.7(6) ?
    N4 C16 C17 . . 108.5(5) ?
    C18 C17 C33 . . 127.5(6) ?
    C18 C17 C16 . . 107.7(5) ?
    C33 C17 C16 . . 124.8(5) ?
    C17 C18 C19 . . 106.6(5) ?
    C17 C18 C36 . . 130.5(6) ?
    C19 C18 C36 . . 122.9(6) ?
    C20 C19 N4 . . 127.4(6) ?
    C20 C19 C18 . . 122.9(5) ?
    N4 C19 C18 . . 109.7(5) ?
    C1 C20 C19 . . 126.4(6) ?
    C1 C20 H20 . . 116.8 ?
    C19 C20 H20 . . 116.8 ?
    C22B C21 C2 . . 107(2) ?
    C2 C21 C22A . . 113.2(11) ?
    C22B C21 H21A . . 126.2 ?
    C2 C21 H21A . . 108.9 ?
    C22A C21 H21A . . 108.9 ?
    C22B C21 H21B . . 96.4 ?
    C2 C21 H21B . . 108.9 ?
    C22A C21 H21B . . 108.9 ?
    H21A C21 H21B . . 107.8 ?
    C23A C22A C21 . . 120.3(18) ?
    C23A C22A H22A . . 107.3 ?
    C21 C22A H22A . . 107.3 ?
    C23A C22A H22B . . 107.3 ?
    C21 C22A H22B . . 107.3 ?
    H22A C22A H22B . . 106.9 ?
    C22A C23A C24 . . 119.4(12) ?
    C22A C23A H23A . . 107.5 ?
    C24 C23A H23A . . 107.5 ?
    C22A C23A H23B . . 107.5 ?
    C24 C23A H23B . . 107.5 ?
    H23A C23A H23B . . 107.0 ?
    C23B C22B C21 . . 133(4) ?
    C23B C22B H22C . . 104.0 ?
    C21 C22B H22C . . 104.0 ?
    C23B C22B H22D . . 104.0 ?
    C21 C22B H22D . . 104.0 ?
    H22C C22B H22D . . 105.5 ?
    C22B C23B C24 . . 119(3) ?
    C22B C23B H23C . . 107.5 ?
    C24 C23B H23C . . 107.5 ?
    C22B C23B H23D . . 107.5 ?
    C24 C23B H23D . . 107.5 ?
    H23C C23B H23D . . 107.0 ?
    C3 C24 C23A . . 112.8(8) ?
    C3 C24 C23B . . 105.9(10) ?
    C3 C24 H24A . . 109.0 ?
    C23A C24 H24A . . 109.0 ?
    C23B C24 H24A . . 82.2 ?
    C3 C24 H24B . . 109.0 ?
    C23A C24 H24B . . 109.0 ?
    C23B C24 H24B . . 137.5 ?
    H24A C24 H24B . . 107.8 ?
    C26A C25 C6 . . 111.7(9) ?
    C6 C25 C26B . . 110.8(10) ?
    C26A C25 H25A . . 109.3 ?
    C6 C25 H25A . . 109.3 ?
    C26B C25 H25A . . 80.4 ?
    C26A C25 H25B . . 109.3 ?
    C6 C25 H25B . . 109.3 ?
    C26B C25 H25B . . 133.1 ?
    H25A C25 H25B . . 108.0 ?
    C25 C26A C27 . . 112.3(15) ?
    C25 C26A H26A . . 109.1 ?
    C27 C26A H26A . . 109.1 ?
    C25 C26A H26B . . 109.1 ?
    C27 C26A H26B . . 109.1 ?
    H26A C26A H26B . . 107.9 ?
    C27 C26B C25 . . 120.3(18) ?
    C27 C26B H26C . . 107.2 ?
    C25 C26B H26C . . 107.2 ?
    C27 C26B H26D . . 107.2 ?
    C25 C26B H26D . . 107.2 ?
    H26C C26B H26D . . 106.9 ?
    C26B C27 C28 . . 125.1(12) ?
    C28 C27 C26A . . 117.6(13) ?
    C26B C27 H27A . . 75.9 ?
    C28 C27 H27A . . 107.9 ?
    C26A C27 H27A . . 107.9 ?
    C26B C27 H27B . . 123.6 ?
    C28 C27 H27B . . 107.9 ?
    C26A C27 H27B . . 107.9 ?
    H27A C27 H27B . . 107.2 ?
    C27 C28 C7 . . 112.2(7) ?
    C27 C28 H28A . . 109.2 ?
    C7 C28 H28A . . 109.2 ?
    C27 C28 H28B . . 109.2 ?
    C7 C28 H28B . . 109.2 ?
    H28A C28 H28B . . 107.9 ?
    C11 C29 H29A . . 109.5 ?
    C11 C29 H29B . . 109.5 ?
    H29A C29 H29B . . 109.5 ?
    C11 C29 H29C . . 109.5 ?
    H29A C29 H29C . . 109.5 ?
    H29B C29 H29C . . 109.5 ?
    O2 C30 O1 . . 117.3(8) ?
    O2 C30 C12 . . 124.8(8) ?
    O1 C30 C12 . . 117.9(6) ?
    O1 C31 C32 . . 108.6(7) ?
    O1 C31 H31A . . 110.0 ?
    C32 C31 H31A . . 110.0 ?
    O1 C31 H31B . . 110.0 ?
    C32 C31 H31B . . 110.0 ?
    H31A C31 H31B . . 108.3 ?
    C31 C32 H32A . . 109.5 ?
    C31 C32 H32B . . 109.5 ?
    H32A C32 H32B . . 109.5 ?
    C31 C32 H32C . . 109.5 ?
    H32A C32 H32C . . 109.5 ?
    H32B C32 H32C . . 109.5 ?
    O4 C33 O3 . . 120.1(6) ?
    O4 C33 C17 . . 128.8(6) ?
    O3 C33 C17 . . 111.1(5) ?
    O3 C34 C35 . . 106.0(7) ?
    O3 C34 H34A . . 110.5 ?
    C35 C34 H34A . . 110.5 ?
    O3 C34 H34B . . 110.5 ?
    C35 C34 H34B . . 110.5 ?
    H34A C34 H34B . . 108.7 ?
    C34 C35 H35A . . 109.5 ?
    C34 C35 H35B . . 109.5 ?
    H35A C35 H35B . . 109.5 ?
    C34 C35 H35C . . 109.5 ?
    H35A C35 H35C . . 109.5 ?
    H35B C35 H35C . . 109.5 ?
    C18 C36 H36A . . 109.5 ?
    C18 C36 H36B . . 109.5 ?
    H36A C36 H36B . . 109.5 ?
    C18 C36 H36C . . 109.5 ?
    H36A C36 H36C . . 109.5 ?
    H36B C36 H36C . . 109.5 ?
    N6 Fe2 N5 . . 74.0(2) yes
    N6 Fe2 N8 . . 148.6(2) yes
    N5 Fe2 N8 . . 85.1(2) yes
    N6 Fe2 N7 . . 84.9(2) yes
    N5 Fe2 N7 . . 150.54(19) yes
    N8 Fe2 N7 . . 104.2(2) yes
    N6 Fe2 Cl2 . . 105.97(14) ?
    N5 Fe2 Cl2 . . 104.88(14) ?
    N8 Fe2 Cl2 . . 101.85(14) ?
    N7 Fe2 Cl2 . . 100.50(14) ?
    C37 N5 C40 . . 107.8(5) ?
    C37 N5 Fe2 . . 132.0(4) ?
    C40 N5 Fe2 . . 120.0(4) ?
    C41 N6 C44 . . 105.3(5) ?
    C41 N6 Fe2 . . 121.2(4) ?
    C44 N6 Fe2 . . 133.3(4) ?
    C49 N7 C46 . . 107.4(5) ?
    C49 N7 Fe2 . . 127.4(4) ?
    C46 N7 Fe2 . . 123.9(4) ?
    C52 N8 C55 . . 105.1(5) ?
    C52 N8 Fe2 . . 129.7(4) ?
    C55 N8 Fe2 . . 124.3(4) ?
    C66 O5 C67 . . 120.5(7) ?
    C69 O7 C70 . . 118.6(6) ?
    N5 C37 C56 . . 121.5(6) ?
    N5 C37 C38 . . 108.3(5) ?
    C56 C37 C38 . . 130.0(6) ?
    C39 C38 C37 . . 108.3(6) ?
    C39 C38 C57 . . 122.8(7) ?
    C37 C38 C57 . . 128.8(6) ?
    C38 C39 C40 . . 105.6(6) ?
    C38 C39 C60 . . 124.1(7) ?
    C40 C39 C60 . . 130.4(6) ?
    N5 C40 C39 . . 109.9(5) ?
    N5 C40 C41 . . 111.4(5) ?
    C39 C40 C41 . . 138.5(6) ?
    N6 C41 C42 . . 110.7(5) ?
    N6 C41 C40 . . 112.5(5) ?
    C42 C41 C40 . . 136.8(6) ?
    C43 C42 C41 . . 106.5(6) ?
    C43 C42 C61 . . 123.0(6) ?
    C41 C42 C61 . . 130.5(6) ?
    C42 C43 C44 . . 107.2(5) ?
    C42 C43 C64 . . 124.2(6) ?
    C44 C43 C64 . . 128.4(6) ?
    N6 C44 C45 . . 119.6(6) ?
    N6 C44 C43 . . 110.2(5) ?
    C45 C44 C43 . . 130.1(5) ?
    C46 C45 C44 . . 126.9(6) ?
    C46 C45 H45 . . 116.5 ?
    C44 C45 H45 . . 116.5 ?
    C45 C46 N7 . . 127.1(6) ?
    C45 C46 C47 . . 124.2(6) ?
    N7 C46 C47 . . 108.7(5) ?
    C48 C47 C46 . . 107.6(5) ?
    C48 C47 C65 . . 128.3(6) ?
    C46 C47 C65 . . 124.1(6) ?
    C47 C48 C66 . . 128.0(6) ?
    C47 C48 C49 . . 107.8(6) ?
    C66 C48 C49 . . 124.2(6) ?
    N7 C49 C50 . . 130.3(6) ?
    N7 C49 C48 . . 108.4(5) ?
    C50 C49 C48 . . 121.0(6) ?
    C51 C50 C49 . . 137.7(7) ?
    C51 C50 H50 . . 111.2 ?
    C49 C50 H50 . . 111.2 ?
    C50 C51 C52 . . 137.6(7) ?
    C50 C51 H51 . . 111.2 ?
    C52 C51 H51 . . 111.2 ?
    N8 C52 C51 . . 128.6(6) ?
    N8 C52 C53 . . 110.4(6) ?
    C51 C52 C53 . . 121.0(6) ?
    C54 C53 C52 . . 107.5(6) ?
    C54 C53 C69 . . 123.5(6) ?
    C52 C53 C69 . . 129.0(7) ?
    C53 C54 C55 . . 106.7(6) ?
    C53 C54 C72 . . 128.5(6) ?
    C55 C54 C72 . . 124.8(7) ?
    C56 C55 N8 . . 126.9(5) ?
    C56 C55 C54 . . 122.8(6) ?
    N8 C55 C54 . . 110.2(6) ?
    C37 C56 C55 . . 126.2(6) ?
    C37 C56 H56 . . 116.9 ?
    C55 C56 H56 . . 116.9 ?
    C38 C57 C58 . . 112.9(7) ?
    C38 C57 H57A . . 109.0 ?
    C58 C57 H57A . . 109.0 ?
    C38 C57 H57B . . 109.0 ?
    C58 C57 H57B . . 109.0 ?
    H57A C57 H57B . . 107.8 ?
    C59 C58 C57 . . 116.1(9) ?
    C59 C58 H58A . . 108.3 ?
    C57 C58 H58A . . 108.3 ?
    C59 C58 H58B . . 108.3 ?
    C57 C58 H58B . . 108.3 ?
    H58A C58 H58B . . 107.4 ?
    C58 C59 C60 . . 117.2(9) ?
    C58 C59 H59A . . 108.0 ?
    C60 C59 H59A . . 108.0 ?
    C58 C59 H59B . . 108.0 ?
    C60 C59 H59B . . 108.0 ?
    H59A C59 H59B . . 107.3 ?
    C39 C60 C59 . . 111.8(7) ?
    C39 C60 H60A . . 109.3 ?
    C59 C60 H60A . . 109.3 ?
    C39 C60 H60B . . 109.3 ?
    C59 C60 H60B . . 109.3 ?
    H60A C60 H60B . . 107.9 ?
    C62 C61 C42 . . 109.6(7) ?
    C62 C61 H61A . . 109.8 ?
    C42 C61 H61A . . 109.8 ?
    C62 C61 H61B . . 109.8 ?
    C42 C61 H61B . . 109.8 ?
    H61A C61 H61B . . 108.2 ?
    C63 C62 C61 . . 121.7(9) ?
    C63 C62 H62A . . 106.9 ?
    C61 C62 H62A . . 106.9 ?
    C63 C62 H62B . . 106.9 ?
    C61 C62 H62B . . 106.9 ?
    H62A C62 H62B . . 106.7 ?
    C62 C63 C64 . . 119.7(8) ?
    C62 C63 H63A . . 107.4 ?
    C64 C63 H63A . . 107.4 ?
    C62 C63 H63B . . 107.4 ?
    C64 C63 H63B . . 107.4 ?
    H63A C63 H63B . . 106.9 ?
    C63 C64 C43 . . 112.2(7) ?
    C63 C64 H64A . . 109.2 ?
    C43 C64 H64A . . 109.2 ?
    C63 C64 H64B . . 109.2 ?
    C43 C64 H64B . . 109.2 ?
    H64A C64 H64B . . 107.9 ?
    C47 C65 H65A . . 109.5 ?
    C47 C65 H65B . . 109.5 ?
    H65A C65 H65B . . 109.5 ?
    C47 C65 H65C . . 109.5 ?
    H65A C65 H65C . . 109.5 ?
    H65B C65 H65C . . 109.5 ?
    O6 C66 O5 . . 119.5(8) ?
    O6 C66 C48 . . 128.1(7) ?
    O5 C66 C48 . . 112.4(6) ?
    O5 C67 C68 . . 105.9(8) ?
    O5 C67 H67A . . 110.6 ?
    C68 C67 H67A . . 110.6 ?
    O5 C67 H67B . . 110.6 ?
    C68 C67 H67B . . 110.6 ?
    H67A C67 H67B . . 108.7 ?
    C67 C68 H68A . . 109.5 ?
    C67 C68 H68B . . 109.5 ?
    H68A C68 H68B . . 109.5 ?
    C67 C68 H68C . . 109.5 ?
    H68A C68 H68C . . 109.5 ?
    H68B C68 H68C . . 109.5 ?
    O8 C69 O7 . . 122.9(7) ?
    O8 C69 C53 . . 123.0(8) ?
    O7 C69 C53 . . 114.1(6) ?
    C71 C70 O7 . . 110.1(8) ?
    C71 C70 H70A . . 109.6 ?
    O7 C70 H70A . . 109.6 ?
    C71 C70 H70B . . 109.6 ?
    O7 C70 H70B . . 109.6 ?
    H70A C70 H70B . . 108.2 ?
    C70 C71 H71A . . 109.5 ?
    C70 C71 H71B . . 109.5 ?
    H71A C71 H71B . . 109.5 ?
    C70 C71 H71C . . 109.5 ?
    H71A C71 H71C . . 109.5 ?
    H71B C71 H71C . . 109.5 ?
    C54 C72 H72A . . 109.5 ?
    C54 C72 H72B . . 109.5 ?
    H72A C72 H72B . . 109.5 ?
    C54 C72 H72C . . 109.5 ?
    H72A C72 H72C . . 109.5 ?
    H72B C72 H72C . . 109.5 ?
loop_
    _geom_torsion_atom_site_label_1
    _geom_torsion_atom_site_label_2
    _geom_torsion_atom_site_label_3
    _geom_torsion_atom_site_label_4
    _geom_torsion_site_symmetry_1
    _geom_torsion_site_symmetry_2
    _geom_torsion_site_symmetry_3
    _geom_torsion_site_symmetry_4
    _geom_torsion
    _geom_torsion_publ_flag
    N2 Fe1 N1 C4 . . . . -12.8(4) ?
    N3 Fe1 N1 C4 . . . . -58.1(6) ?
    N4 Fe1 N1 C4 . . . . -173.0(4) ?
    Cl1 Fe1 N1 C4 . . . . 87.2(4) ?
    N2 Fe1 N1 C1 . . . . 177.5(5) ?
    N3 Fe1 N1 C1 . . . . 132.1(5) ?
    N4 Fe1 N1 C1 . . . . 17.3(5) ?
    Cl1 Fe1 N1 C1 . . . . -82.5(5) ?
    N1 Fe1 N2 C5 . . . . 13.1(4) ?
    N3 Fe1 N2 C5 . . . . 173.1(4) ?
    N4 Fe1 N2 C5 . . . . 58.1(6) ?
    Cl1 Fe1 N2 C5 . . . . -88.8(4) ?
    N1 Fe1 N2 C8 . . . . -179.5(5) ?
    N3 Fe1 N2 C8 . . . . -19.4(5) ?
    N4 Fe1 N2 C8 . . . . -134.4(5) ?
    Cl1 Fe1 N2 C8 . . . . 78.7(5) ?
    N2 Fe1 N3 C13 . . . . -178.5(5) ?
    N1 Fe1 N3 C13 . . . . -135.2(5) ?
    N4 Fe1 N3 C13 . . . . -25.2(5) ?
    Cl1 Fe1 N3 C13 . . . . 78.7(4) ?
    N2 Fe1 N3 C10 . . . . 15.5(4) ?
    N1 Fe1 N3 C10 . . . . 58.9(6) ?
    N4 Fe1 N3 C10 . . . . 168.8(4) ?
    Cl1 Fe1 N3 C10 . . . . -87.3(4) ?
    N2 Fe1 N4 C16 . . . . 137.2(4) ?
    N1 Fe1 N4 C16 . . . . -179.7(4) ?
    N3 Fe1 N4 C16 . . . . 27.1(5) ?
    Cl1 Fe1 N4 C16 . . . . -75.5(4) ?
    N2 Fe1 N4 C19 . . . . -59.8(6) ?
    N1 Fe1 N4 C19 . . . . -16.8(4) ?
    N3 Fe1 N4 C19 . . . . -169.9(4) ?
    Cl1 Fe1 N4 C19 . . . . 87.4(4) ?
    C4 N1 C1 C20 . . . . 178.2(5) ?
    Fe1 N1 C1 C20 . . . . -11.2(8) ?
    C4 N1 C1 C2 . . . . -0.7(6) ?
    Fe1 N1 C1 C2 . . . . 169.9(4) ?
    C20 C1 C2 C3 . . . . -177.4(6) ?
    N1 C1 C2 C3 . . . . 1.4(6) ?
    C20 C1 C2 C21 . . . . -1.4(10) ?
    N1 C1 C2 C21 . . . . 177.4(6) ?
    C1 C2 C3 C4 . . . . -1.5(6) ?
    C21 C2 C3 C4 . . . . -177.8(5) ?
    C1 C2 C3 C24 . . . . 178.0(5) ?
    C21 C2 C3 C24 . . . . 1.7(9) ?
    C1 N1 C4 C3 . . . . -0.3(6) ?
    Fe1 N1 C4 C3 . . . . -172.3(4) ?
    C1 N1 C4 C5 . . . . -177.1(4) ?
    Fe1 N1 C4 C5 . . . . 10.8(6) ?
    C2 C3 C4 N1 . . . . 1.1(6) ?
    C24 C3 C4 N1 . . . . -178.3(6) ?
    C2 C3 C4 C5 . . . . 176.9(6) ?
    C24 C3 C4 C5 . . . . -2.5(11) ?
    C8 N2 C5 C4 . . . . 178.0(4) ?
    Fe1 N2 C5 C4 . . . . -11.4(6) ?
    C8 N2 C5 C6 . . . . -1.5(6) ?
    Fe1 N2 C5 C6 . . . . 169.1(4) ?
    N1 C4 C5 N2 . . . . 0.3(7) ?
    C3 C4 C5 N2 . . . . -175.4(6) ?
    N1 C4 C5 C6 . . . . 179.6(6) ?
    C3 C4 C5 C6 . . . . 3.9(12) ?
    N2 C5 C6 C7 . . . . 0.6(6) ?
    C4 C5 C6 C7 . . . . -178.7(6) ?
    N2 C5 C6 C25 . . . . -175.5(6) ?
    C4 C5 C6 C25 . . . . 5.1(11) ?
    C5 C6 C7 C8 . . . . 0.5(6) ?
    C25 C6 C7 C8 . . . . 177.0(5) ?
    C5 C6 C7 C28 . . . . -179.6(5) ?
    C25 C6 C7 C28 . . . . -3.1(9) ?
    C5 N2 C8 C9 . . . . -177.5(5) ?
    Fe1 N2 C8 C9 . . . . 13.7(8) ?
    C5 N2 C8 C7 . . . . 1.8(6) ?
    Fe1 N2 C8 C7 . . . . -166.9(4) ?
    C6 C7 C8 C9 . . . . 177.7(6) ?
    C28 C7 C8 C9 . . . . -2.1(10) ?
    C6 C7 C8 N2 . . . . -1.5(6) ?
    C28 C7 C8 N2 . . . . 178.6(5) ?
    N2 C8 C9 C10 . . . . 2.9(9) ?
    C7 C8 C9 C10 . . . . -176.3(6) ?
    C8 C9 C10 N3 . . . . -4.7(9) ?
    C8 C9 C10 C11 . . . . 176.3(5) ?
    C13 N3 C10 C9 . . . . -176.9(5) ?
    Fe1 N3 C10 C9 . . . . -8.6(8) ?
    C13 N3 C10 C11 . . . . 2.2(6) ?
    Fe1 N3 C10 C11 . . . . 170.5(4) ?
    C9 C10 C11 C12 . . . . 178.2(5) ?
    N3 C10 C11 C12 . . . . -0.9(6) ?
    C9 C10 C11 C29 . . . . -0.3(9) ?
    N3 C10 C11 C29 . . . . -179.4(5) ?
    C10 C11 C12 C30 . . . . 178.4(5) ?
    C29 C11 C12 C30 . . . . -3.0(9) ?
    C10 C11 C12 C13 . . . . -0.7(6) ?
    C29 C11 C12 C13 . . . . 177.9(5) ?
    C10 N3 C13 C14 . . . . 177.3(6) ?
    Fe1 N3 C13 C14 . . . . 9.2(9) ?
    C10 N3 C13 C12 . . . . -2.6(6) ?
    Fe1 N3 C13 C12 . . . . -170.7(3) ?
    C11 C12 C13 N3 . . . . 2.0(6) ?
    C30 C12 C13 N3 . . . . -177.0(6) ?
    C11 C12 C13 C14 . . . . -177.8(5) ?
    C30 C12 C13 C14 . . . . 3.2(9) ?
    N3 C13 C14 C15 . . . . 6.2(12) ?
    C12 C13 C14 C15 . . . . -174.0(7) ?
    C13 C14 C15 C16 . . . . 3.4(15) ?
    C14 C15 C16 N4 . . . . -8.5(12) ?
    C14 C15 C16 C17 . . . . 175.2(7) ?
    C19 N4 C16 C15 . . . . -177.3(6) ?
    Fe1 N4 C16 C15 . . . . -11.9(8) ?
    C19 N4 C16 C17 . . . . -0.6(6) ?
    Fe1 N4 C16 C17 . . . . 164.7(3) ?
    C15 C16 C17 C18 . . . . 177.3(5) ?
    N4 C16 C17 C18 . . . . 0.4(6) ?
    C15 C16 C17 C33 . . . . -3.2(8) ?
    N4 C16 C17 C33 . . . . 179.9(5) ?
    C33 C17 C18 C19 . . . . -179.4(5) ?
    C16 C17 C18 C19 . . . . 0.1(6) ?
    C33 C17 C18 C36 . . . . 0.2(10) ?
    C16 C17 C18 C36 . . . . 179.8(5) ?
    C16 N4 C19 C20 . . . . 178.3(5) ?
    Fe1 N4 C19 C20 . . . . 12.8(8) ?
    C16 N4 C19 C18 . . . . 0.7(6) ?
    Fe1 N4 C19 C18 . . . . -164.8(3) ?
    C17 C18 C19 C20 . . . . -178.2(5) ?
    C36 C18 C19 C20 . . . . 2.1(8) ?
    C17 C18 C19 N4 . . . . -0.5(6) ?
    C36 C18 C19 N4 . . . . 179.8(5) ?
    N1 C1 C20 C19 . . . . -2.1(9) ?
    C2 C1 C20 C19 . . . . 176.6(5) ?
    N4 C19 C20 C1 . . . . 0.5(9) ?
    C18 C19 C20 C1 . . . . 177.9(5) ?
    C3 C2 C21 C22B . . . . 21(2) ?
    C1 C2 C21 C22B . . . . -155(2) ?
    C3 C2 C21 C22A . . . . 2.5(15) ?
    C1 C2 C21 C22A . . . . -172.9(14) ?
    C22B C21 C22A C23A . . . . -95(8) ?
    C2 C21 C22A C23A . . . . -21(3) ?
    C21 C22A C23A C24 . . . . 35(3) ?
    C2 C21 C22B C23B . . . . -20(6) ?
    C22A C21 C22B C23B . . . . 93(10) ?
    C21 C22B C23B C24 . . . . -4(8) ?
    C2 C3 C24 C23A . . . . 10.5(11) ?
    C4 C3 C24 C23A . . . . -170.2(9) ?
    C2 C3 C24 C23B . . . . -23.7(14) ?
    C4 C3 C24 C23B . . . . 155.6(13) ?
    C22A C23A C24 C3 . . . . -29(2) ?
    C22A C23A C24 C23B . . . . 55(2) ?
    C22B C23B C24 C3 . . . . 25(4) ?
    C22B C23B C24 C23A . . . . -82(4) ?
    C7 C6 C25 C26A . . . . -18.4(18) ?
    C5 C6 C25 C26A . . . . 157.1(17) ?
    C7 C6 C25 C26B . . . . 16(2) ?
    C5 C6 C25 C26B . . . . -169(2) ?
    C6 C25 C26A C27 . . . . 43(3) ?
    C26B C25 C26A C27 . . . . -52(2) ?
    C26A C25 C26B C27 . . . . 73(4) ?
    C6 C25 C26B C27 . . . . -25(4) ?
    C25 C26B C27 C28 . . . . 22(5) ?
    C25 C26B C27 C26A . . . . -65(3) ?
    C25 C26A C27 C26B . . . . 61(2) ?
    C25 C26A C27 C28 . . . . -52(3) ?
    C26B C27 C28 C7 . . . . -8(3) ?
    C26A C27 C28 C7 . . . . 29.7(16) ?
    C6 C7 C28 C27 . . . . -2.6(10) ?
    C8 C7 C28 C27 . . . . 177.3(7) ?
    C31 O1 C30 O2 . . . . 0.2(11) ?
    C31 O1 C30 C12 . . . . -179.6(7) ?
    C11 C12 C30 O2 . . . . -20.0(11) ?
    C13 C12 C30 O2 . . . . 158.9(8) ?
    C11 C12 C30 O1 . . . . 159.8(6) ?
    C13 C12 C30 O1 . . . . -21.4(10) ?
    C30 O1 C31 C32 . . . . -174.8(9) ?
    C34 O3 C33 O4 . . . . -0.3(9) ?
    C34 O3 C33 C17 . . . . -178.5(5) ?
    C18 C17 C33 O4 . . . . 166.4(7) ?
    C16 C17 C33 O4 . . . . -13.0(11) ?
    C18 C17 C33 O3 . . . . -15.6(8) ?
    C16 C17 C33 O3 . . . . 165.0(5) ?
    C33 O3 C34 C35 . . . . -172.6(6) ?
    N6 Fe2 N5 C37 . . . . 176.2(5) ?
    N8 Fe2 N5 C37 . . . . 19.9(5) ?
    N7 Fe2 N5 C37 . . . . 130.3(5) ?
    Cl2 Fe2 N5 C37 . . . . -81.1(5) ?
    N6 Fe2 N5 C40 . . . . -8.5(4) ?
    N8 Fe2 N5 C40 . . . . -164.8(4) ?
    N7 Fe2 N5 C40 . . . . -54.4(6) ?
    Cl2 Fe2 N5 C40 . . . . 94.2(4) ?
    N5 Fe2 N6 C41 . . . . 7.5(4) ?
    N8 Fe2 N6 C41 . . . . 57.7(6) ?
    N7 Fe2 N6 C41 . . . . 166.7(4) ?
    Cl2 Fe2 N6 C41 . . . . -93.8(4) ?
    N5 Fe2 N6 C44 . . . . -179.6(5) ?
    N8 Fe2 N6 C44 . . . . -129.4(5) ?
    N7 Fe2 N6 C44 . . . . -20.3(5) ?
    Cl2 Fe2 N6 C44 . . . . 79.1(5) ?
    N6 Fe2 N7 C49 . . . . -174.1(5) ?
    N5 Fe2 N7 C49 . . . . -130.2(5) ?
    N8 Fe2 N7 C49 . . . . -24.6(5) ?
    Cl2 Fe2 N7 C49 . . . . 80.6(5) ?
    N6 Fe2 N7 C46 . . . . 20.4(4) ?
    N5 Fe2 N7 C46 . . . . 64.3(6) ?
    N8 Fe2 N7 C46 . . . . 169.8(4) ?
    Cl2 Fe2 N7 C46 . . . . -85.0(4) ?
    N6 Fe2 N8 C52 . . . . 125.0(5) ?
    N5 Fe2 N8 C52 . . . . 172.9(5) ?
    N7 Fe2 N8 C52 . . . . 21.2(5) ?
    Cl2 Fe2 N8 C52 . . . . -82.9(5) ?
    N6 Fe2 N8 C55 . . . . -67.3(6) ?
    N5 Fe2 N8 C55 . . . . -19.5(4) ?
    N7 Fe2 N8 C55 . . . . -171.1(4) ?
    Cl2 Fe2 N8 C55 . . . . 84.7(4) ?
    C40 N5 C37 C56 . . . . 173.3(5) ?
    Fe2 N5 C37 C56 . . . . -11.0(8) ?
    C40 N5 C37 C38 . . . . -1.8(6) ?
    Fe2 N5 C37 C38 . . . . 173.9(4) ?
    N5 C37 C38 C39 . . . . 2.0(6) ?
    C56 C37 C38 C39 . . . . -172.5(6) ?
    N5 C37 C38 C57 . . . . 178.8(6) ?
    C56 C37 C38 C57 . . . . 4.3(10) ?
    C37 C38 C39 C40 . . . . -1.4(6) ?
    C57 C38 C39 C40 . . . . -178.4(6) ?
    C37 C38 C39 C60 . . . . 178.8(5) ?
    C57 C38 C39 C60 . . . . 1.8(9) ?
    C37 N5 C40 C39 . . . . 1.0(6) ?
    Fe2 N5 C40 C39 . . . . -175.3(3) ?
    C37 N5 C40 C41 . . . . -175.5(4) ?
    Fe2 N5 C40 C41 . . . . 8.2(6) ?
    C38 C39 C40 N5 . . . . 0.3(6) ?
    C60 C39 C40 N5 . . . . -179.9(6) ?
    C38 C39 C40 C41 . . . . 175.3(6) ?
    C60 C39 C40 C41 . . . . -4.9(11) ?
    C44 N6 C41 C42 . . . . 0.8(6) ?
    Fe2 N6 C41 C42 . . . . 175.5(3) ?
    C44 N6 C41 C40 . . . . 179.8(4) ?
    Fe2 N6 C41 C40 . . . . -5.5(6) ?
    N5 C40 C41 N6 . . . . -1.7(6) ?
    C39 C40 C41 N6 . . . . -176.7(6) ?
    N5 C40 C41 C42 . . . . 176.9(6) ?
    C39 C40 C41 C42 . . . . 1.9(11) ?
    N6 C41 C42 C43 . . . . -1.9(6) ?
    C40 C41 C42 C43 . . . . 179.4(6) ?
    N6 C41 C42 C61 . . . . 177.3(5) ?
    C40 C41 C42 C61 . . . . -1.3(10) ?
    C41 C42 C43 C44 . . . . 2.2(6) ?
    C61 C42 C43 C44 . . . . -177.2(5) ?
    C41 C42 C43 C64 . . . . 178.7(5) ?
    C61 C42 C43 C64 . . . . -0.6(9) ?
    C41 N6 C44 C45 . . . . -174.9(5) ?
    Fe2 N6 C44 C45 . . . . 11.3(8) ?
    C41 N6 C44 C43 . . . . 0.6(6) ?
    Fe2 N6 C44 C43 . . . . -173.2(4) ?
    C42 C43 C44 N6 . . . . -1.8(6) ?
    C64 C43 C44 N6 . . . . -178.1(5) ?
    C42 C43 C44 C45 . . . . 173.1(6) ?
    C64 C43 C44 C45 . . . . -3.3(10) ?
    N6 C44 C45 C46 . . . . 5.6(9) ?
    C43 C44 C45 C46 . . . . -168.9(6) ?
    C44 C45 C46 N7 . . . . -2.7(9) ?
    C44 C45 C46 C47 . . . . 174.5(5) ?
    C49 N7 C46 C45 . . . . 177.0(5) ?
    Fe2 N7 C46 C45 . . . . -15.0(7) ?
    C49 N7 C46 C47 . . . . -0.5(6) ?
    Fe2 N7 C46 C47 . . . . 167.5(3) ?
    C45 C46 C47 C48 . . . . -176.4(5) ?
    N7 C46 C47 C48 . . . . 1.2(6) ?
    C45 C46 C47 C65 . . . . 3.2(9) ?
    N7 C46 C47 C65 . . . . -179.2(5) ?
    C46 C47 C48 C66 . . . . 179.0(6) ?
    C65 C47 C48 C66 . . . . -0.6(11) ?
    C46 C47 C48 C49 . . . . -1.4(6) ?
    C65 C47 C48 C49 . . . . 179.0(6) ?
    C46 N7 C49 C50 . . . . -173.9(6) ?
    Fe2 N7 C49 C50 . . . . 18.6(9) ?
    C46 N7 C49 C48 . . . . -0.4(6) ?
    Fe2 N7 C49 C48 . . . . -167.8(4) ?
    C47 C48 C49 N7 . . . . 1.1(7) ?
    C66 C48 C49 N7 . . . . -179.2(6) ?
    C47 C48 C49 C50 . . . . 175.4(6) ?
    C66 C48 C49 C50 . . . . -5.0(10) ?
    N7 C49 C50 C51 . . . . -4.0(14) ?
    C48 C49 C50 C51 . . . . -176.8(8) ?
    C49 C50 C51 C52 . . . . 0.1(16) ?
    C55 N8 C52 C51 . . . . 178.9(6) ?
    Fe2 N8 C52 C51 . . . . -11.6(9) ?
    C55 N8 C52 C53 . . . . 1.7(6) ?
    Fe2 N8 C52 C53 . . . . 171.2(4) ?
    C50 C51 C52 N8 . . . . -0.2(14) ?
    C50 C51 C52 C53 . . . . 176.8(8) ?
    N8 C52 C53 C54 . . . . -2.4(7) ?
    C51 C52 C53 C54 . . . . -179.9(6) ?
    N8 C52 C53 C69 . . . . 176.9(6) ?
    C51 C52 C53 C69 . . . . -0.5(10) ?
    C52 C53 C54 C55 . . . . 2.1(7) ?
    C69 C53 C54 C55 . . . . -177.3(6) ?
    C52 C53 C54 C72 . . . . -177.0(6) ?
    C69 C53 C54 C72 . . . . 3.6(11) ?
    C52 N8 C55 C56 . . . . -176.4(5) ?
    Fe2 N8 C55 C56 . . . . 13.4(8) ?
    C52 N8 C55 C54 . . . . -0.3(6) ?
    Fe2 N8 C55 C54 . . . . -170.6(4) ?
    C53 C54 C55 C56 . . . . 175.1(5) ?
    C72 C54 C55 C56 . . . . -5.8(9) ?
    C53 C54 C55 N8 . . . . -1.1(7) ?
    C72 C54 C55 N8 . . . . 178.0(5) ?
    N5 C37 C56 C55 . . . . -6.0(9) ?
    C38 C37 C56 C55 . . . . 167.9(6) ?
    N8 C55 C56 C37 . . . . 4.1(9) ?
    C54 C55 C56 C37 . . . . -171.4(5) ?
    C39 C38 C57 C58 . . . . 10.1(10) ?
    C37 C38 C57 C58 . . . . -166.2(8) ?
    C38 C57 C58 C59 . . . . -34.2(13) ?
    C57 C58 C59 C60 . . . . 47.8(15) ?
    C38 C39 C60 C59 . . . . 9.2(10) ?
    C40 C39 C60 C59 . . . . -170.6(7) ?
    C58 C59 C60 C39 . . . . -33.6(13) ?
    C43 C42 C61 C62 . . . . 11.2(9) ?
    C41 C42 C61 C62 . . . . -167.9(7) ?
    C42 C61 C62 C63 . . . . -30.7(13) ?
    C61 C62 C63 C64 . . . . 39.5(16) ?
    C62 C63 C64 C43 . . . . -24.4(13) ?
    C42 C43 C64 C63 . . . . 5.7(9) ?
    C44 C43 C64 C63 . . . . -178.5(7) ?
    C67 O5 C66 O6 . . . . 2.8(14) ?
    C67 O5 C66 C48 . . . . -179.8(7) ?
    C47 C48 C66 O6 . . . . 164.4(10) ?
    C49 C48 C66 O6 . . . . -15.2(14) ?
    C47 C48 C66 O5 . . . . -12.8(11) ?
    C49 C48 C66 O5 . . . . 167.7(6) ?
    C66 O5 C67 C68 . . . . -165.2(8) ?
    C70 O7 C69 O8 . . . . 2.8(11) ?
    C70 O7 C69 C53 . . . . -176.5(6) ?
    C54 C53 C69 O8 . . . . 35.6(11) ?
    C52 C53 C69 O8 . . . . -143.6(8) ?
    C54 C53 C69 O7 . . . . -145.0(6) ?
    C52 C53 C69 O7 . . . . 35.7(10) ?
    C69 O7 C70 C71 . . . . 159.7(10) ?
data_global
_journal_data_validation_number     ?
_journal_date_recd_electronic     2011-11-23
_journal_date_accepted     2011-11-28
_journal_name_full     'Acta Crystallographica, Section E'
_journal_year     2011
_journal_volume     67
_journal_issue     12
_journal_page_first     m1903
_journal_page_last     m1904
_journal_paper_category     QM
_journal_paper_doi     10.1107/S1600536811051130
_journal_coeditor_code     DS2159
_publ_contact_author_name     'Ohgo, Yoshiki'
_publ_contact_author_address
;
Department of Chemistry
Faculty of Medicine
Toho University
5-21-16 Omorinishi Ota-ku
Tokyo 143-8540
Japan
;
_publ_contact_author_email     yohgo@med.toho-u.ac.jp
_publ_contact_author_fax     '81 3 5493 5430'
_publ_contact_author_phone     '81 3 3762 4151 x2551'
_publ_section_title
;\
Chlorido(12,17-diethoxycarbonyl-11,18-dimethyl-2:3,6:7-dibutanocorrphycenato-\
\k^4^<i>N</i>)iron(III)
;
loop_
    _publ_author_name
    _publ_author_address
    'Ohgo, Yoshiki'
;
Department of Chemistry
Faculty of Medicine
Toho University
Ota-ku Tokyo 143-8540, Japan
;
    'Yokoyama, Yuki'
;
Department of Physical Chemistry,
Graduate School of Pharmaceutical
Sciences, Chuoh-Inohana, Chiba,
Chiba 260-8675, Japan
;
    'Neya, Saburo'
;
Department of Physical Chemistry,
Graduate School of Pharmaceutical
Sciences, Chuoh-Inohana, Chiba,
Chiba 260-8675, Japan
;
    'Nakamura, Mikio'
;
Department of Chemistry
Faculty of Medicine
Toho University
Ota-ku Tokyo 143-8540, Japan
;
