# Supplementary material for: Chlorido(12,17-dieth­oxy­carbonyl-11,18-dimethyl-2:3,6:7-dibutano­corrphycenato-κ4 N)iron(III)
Source: Acta Crystallogr Sect E Struct Rep Online. 2011 Nov 30;67(Pt 12):m1903–4. doi: 10.1107/S1600536811051130 (PMC3238783; doi:10.1107/S1600536811051130)
Supplement: Supplementary file 2 [file e-67-m1903-Isup2.hkl]

# 
# h,k,l, Fc-squared, Fo-squared, sigma(Fo-squared) and status flag 
# 
data_I
_shelx_title ' 110421' 
_shelx_refln_list_code          4 
_shelx_F_calc_maximum      706.87 
_exptl_crystal_F_000      1420.00 
_reflns_d_resolution_high  0.7701 
 
loop_ 
 _symmetry_equiv_pos_as_xyz 
 'x, y, z' 
 '-x, -y, -z' 
 
_cell_length_a    14.4546 
_cell_length_b    15.8765 
_cell_length_c    16.0129 
_cell_angle_alpha  87.156 
_cell_angle_beta   65.645 
_cell_angle_gamma  71.291 
 
_shelx_F_squared_multiplier     1.000 
 
loop_ 
 _refln_index_h 
 _refln_index_k 
 _refln_index_l 
 _refln_F_squared_calc 
 _refln_F_squared_meas 
 _refln_F_squared_sigma 
 _refln_observed_status 
   2   0   0     2663.15     2998.97     73.04 o 
   3   0   0     2137.88     2132.26     93.51 o 
   4   0   0     3508.11     3440.02    311.39 o 
   5   0   0     5434.06     5342.32    531.66 o 
   6   0   0       86.30       58.51     16.96 o 
   7   0   0     3321.23     3004.92    145.35 o 
   8   0   0       66.19       54.90     16.03 o 
   9   0   0     2463.13     1863.18    202.80 o 
  10   0   0        9.06        8.53     11.06 o 
  11   0   0       16.05        0.00     20.71 o 
  12   0   0      160.11      132.58     39.18 o 
  13   0   0      587.41      454.33    133.78 o 
  14   0   0       90.41      146.57     99.88 o 
  15   0   0       36.10       11.64     22.34 o 
  16   0   0       95.29       93.25     82.42 o 
 -15   1   0        0.01        3.25     47.10 o 
 -14   1   0      216.79      221.68     62.52 o 
 -13   1   0       47.46       80.39     44.66 o 
 -12   1   0      241.66      217.62    110.03 o 
 -11   1   0       13.03       24.26      7.88 o 
 -10   1   0       48.31       57.31     18.30 o 
  -9   1   0      852.98     1048.64     39.34 o 
  -8   1   0      185.39      184.21     32.07 o 
  -6   1   0      209.20      374.25     39.69 o 
  -5   1   0    10775.65     9348.18    246.80 o 
  -4   1   0        0.02       13.48      7.58 o 
  -3   1   0      646.38      613.68     45.71 o 
  -2   1   0     3873.18     5521.46    163.63 o 
   2   1   0     5491.31     4731.92    198.94 o 
   4   1   0     3759.57     4739.23    304.91 o 
   5   1   0      194.12      175.39     47.10 o 
   6   1   0     2484.71     2423.50    218.63 o 
   7   1   0      201.97      191.98     35.73 o 
   8   1   0      220.71      202.37     26.71 o 
   9   1   0      418.64      273.78     53.19 o 
  10   1   0      171.32      188.61     29.23 o 
  11   1   0     1003.78      831.88     50.69 o 
  12   1   0       38.51       35.04     15.01 o 
  13   1   0     2141.09     1929.98    387.32 o 
  14   1   0       24.34       14.95      9.61 o 
  15   1   0      154.96      196.00    149.61 o 
  16   1   0       27.70       27.68     49.93 o 
 -15   2   0       12.60        0.00     69.43 o 
 -14   2   0       67.91       88.91     47.10 o 
 -13   2   0        0.80        0.00     32.89 o 
 -12   2   0      288.11      432.39    139.26 o 
 -11   2   0        3.13        0.00     29.64 o 
 -10   2   0      507.11      460.40     79.58 o 
  -9   2   0      173.02       89.17     98.86 o 
  -8   2   0     1455.78     1625.07    172.14 o 
  -7   2   0        3.79        3.69      6.67 o 
  -6   2   0      145.70      135.42     14.30 o 
  -5   2   0      592.44      606.06     19.71 o 
  -4   2   0       21.28        0.00     20.52 o 
  -3   2   0    12195.04    12341.20    938.57 o 
  -2   2   0      148.77      126.97     22.14 o 
  -1   2   0      413.45      313.44     39.56 o 
   2   2   0    12155.17    14057.60    504.97 o 
   3   2   0      470.30      769.37    206.65 o 
   4   2   0     4458.18     4446.10    426.71 o 
   5   2   0      460.52      370.68     63.74 o 
   6   2   0     1355.74     1700.73    136.82 o 
   7   2   0       14.94       58.87     63.34 o 
   8   2   0      662.87      669.73     57.04 o 
   9   2   0        0.86        1.53     13.80 o 
  10   2   0     2392.19     2017.59    156.31 o 
  11   2   0       52.98       36.26     14.68 o 
  12   2   0     1243.97     1143.97    180.32 o 
  13   2   0      716.98      644.12     49.33 o 
  14   2   0       32.39       30.17      8.26 o 
  15   2   0       49.32       36.17     32.28 o 
  16   2   0        0.00        0.00     26.22 o 
 -15   3   0        3.77        0.00     22.74 o 
 -14   3   0       21.48       35.32     38.16 o 
 -13   3   0        3.31        5.28     47.50 o 
 -12   3   0      350.08      395.04    137.63 o 
 -11   3   0       17.81        0.00     25.58 o 
 -10   3   0       26.17        0.00     41.61 o 
  -9   3   0      476.30      479.26     64.15 o 
  -8   3   0     2003.82     2080.74    110.81 o 
  -7   3   0      104.52      124.76     24.91 o 
  -6   3   0     2147.24     1985.31     67.55 o 
  -5   3   0       47.20       70.30     18.82 o 
  -4   3   0    11065.94    10328.28    396.67 o 
  -3   3   0     2560.29     1838.75    153.79 o 
  -2   3   0     1115.74      982.17    139.38 o 
  -1   3   0     6664.58     7408.95    704.21 o 
   0   3   0      556.61      443.24     66.73 o 
   1   3   0     3226.88     3882.71    156.38 o 
   2   3   0      138.84      138.05     39.03 o 
   3   3   0     8388.73     9595.30    385.47 o 
   4   3   0      362.28      365.06     60.90 o 
   5   3   0      413.66      509.53    135.20 o 
   6   3   0      286.27      479.48     69.83 o 
   7   3   0     1941.24     2035.27    244.41 o 
   8   3   0      373.48      421.52     63.34 o 
   9   3   0        0.85        6.40     23.52 o 
  10   3   0     4193.40     4105.61    455.67 o 
  11   3   0       14.02        1.08     10.30 o 
  12   3   0     1258.56     1148.94    230.63 o 
  13   3   0      117.07       76.65     18.20 o 
  14   3   0      153.28      185.53    104.21 o 
  15   3   0       59.45      102.93     97.64 o 
  16   3   0       10.76       15.56     31.77 o 
 -14   4   0        4.06       46.69     78.36 o 
 -13   4   0        1.83        4.87     47.50 o 
 -12   4   0       12.99       25.17     34.51 o 
 -11   4   0      104.81       46.08     35.93 o 
 -10   4   0        4.27        0.00     21.06 o 
  -9   4   0      265.97      285.60     46.78 o 
  -8   4   0       57.10       80.08     18.49 o 
  -7   4   0       96.17       85.85     17.08 o 
  -6   4   0       63.03       61.28     18.57 o 
  -5   4   0        2.58        7.39      9.11 o 
  -4   4   0     5485.73     5382.51    174.51 o 
  -3   4   0       29.57       26.32     20.02 o 
  -2   4   0     2892.88     2754.11    165.30 o 
  -1   4   0      309.84      285.29     47.05 o 
   0   4   0      989.72      899.97    129.64 o 
   1   4   0      367.05      368.85     73.77 o 
   2   4   0      239.26      251.07     61.81 o 
   3   4   0     3767.98     4519.25    261.31 o 
   6   4   0      160.11      764.50    166.87 o 
   7   4   0     1029.91     1327.21    124.24 o 
   8   4   0      113.18      243.60    105.15 o 
   9   4   0     1679.98     1606.99    342.46 o 
  10   4   0      405.84      518.01    118.86 o 
  11   4   0       38.10       56.52     22.61 o 
  12   4   0       46.84       75.03     22.01 o 
  13   4   0        9.01        6.08     11.20 o 
  14   4   0      245.18      490.03     66.13 o 
  15   4   0        8.48        0.00      8.91 o 
  16   4   0       66.24       88.28     81.81 o 
 -14   5   0        6.82       23.55     69.02 o 
 -13   5   0       11.84       20.71     35.32 o 
 -12   5   0      192.44      344.69     80.79 o 
 -11   5   0       88.38       87.97     34.59 o 
 -10   5   0      213.60      270.00     59.02 o 
  -9   5   0      521.99      633.69     83.49 o 
  -8   5   0       26.82       41.14     14.44 o 
  -7   5   0     2130.40     2187.34     79.40 o 
  -6   5   0        5.66        6.66     13.15 o 
  -5   5   0        0.55       16.44     12.83 o 
  -4   5   0     1820.90     1975.72    171.99 o 
  -3   5   0     6891.77     6930.33    292.09 o 
  -2   5   0     2441.28     2770.90    134.84 o 
  -1   5   0     2297.47     2832.27    175.81 o 
   0   5   0       45.31        7.06     18.92 o 
   1   5   0      445.79      490.55     81.76 o 
   2   5   0     3953.97     3978.98    240.68 o 
   4   5   0     8878.87    10277.20    386.44 o 
   5   5   0     1574.33     2873.97    162.28 o 
   6   5   0     1120.99     1353.48     83.09 o 
   8   5   0      953.29     1142.08    111.65 o 
   9   5   0     1935.26     2306.07    293.94 o 
  10   5   0      133.50      272.04    151.64 o 
  11   5   0       24.56       45.85     33.11 o 
  12   5   0      252.82      208.82     40.64 o 
  13   5   0      221.13      173.48     23.23 o 
  14   5   0      121.02       81.68     30.64 o 
  15   5   0       34.87       13.85     13.55 o 
  16   5   0       38.13       67.57     90.54 o 
  17   5   0       38.57       50.34     46.69 o 
 -13   6   0        5.53       17.46     33.70 o 
 -12   6   0      163.99      172.42    140.48 o 
 -11   6   0        9.48        6.81     19.95 o 
 -10   6   0      287.50      400.90     54.46 o 
  -9   6   0      471.09      522.55     50.15 o 
  -8   6   0      162.55      142.63     20.89 o 
  -7   6   0      208.60      223.21     30.08 o 
  -4   6   0        9.51       55.05     14.52 o 
  -3   6   0     1678.22     1893.94     99.19 o 
  -2   6   0      482.59      429.15     59.49 o 
  -1   6   0       38.19      267.72     76.26 o 
   0   6   0       33.37      510.49    191.63 o 
   1   6   0     3225.51     2572.89    169.50 o 
   2   6   0     4516.57     4491.97    452.28 o 
   3   6   0     1511.28     1502.29    125.08 o 
   4   6   0    11607.36    13038.20    498.60 o 
   5   6   0        8.10       27.00     42.46 o 
   6   6   0     5795.36     7621.04    337.91 o 
   7   6   0      186.42      204.07     46.05 o 
   8   6   0     1161.48     1360.91    123.02 o 
   9   6   0      647.13      944.35    197.72 o 
  10   6   0      184.68      153.47     61.71 o 
  11   6   0      233.71      278.92     83.23 o 
  12   6   0      194.93      237.08     53.97 o 
  13   6   0      160.00      133.60     25.26 o 
  14   6   0       31.12       24.01     12.63 o 
  15   6   0       19.36       14.53     14.60 o 
  16   6   0        0.89        0.00     11.42 o 
  17   6   0       59.52       95.94     94.19 o 
 -13   7   0        3.76        0.00     29.64 o 
 -12   7   0      140.94      330.23     82.42 o 
 -11   7   0       34.99       17.62     39.15 o 
 -10   7   0     1072.95     1561.99    174.33 o 
  -9   7   0        3.26        1.53      9.64 o 
  -8   7   0      134.22      215.14     25.45 o 
  -7   7   0      164.83      159.99     26.12 o 
  -6   7   0       49.69       61.44     14.64 o 
  -5   7   0       97.79      152.97     21.01 o 
  -4   7   0      557.54      620.36     40.77 o 
  -3   7   0        5.41        0.00     18.41 o 
  -2   7   0     1609.97     1537.04     91.72 o 
  -1   7   0      380.04      228.29     50.23 o 
   0   7   0       17.51      153.30     47.99 o 
   1   7   0      715.62      367.83     87.71 o 
   2   7   0      352.71      437.87     68.71 o 
   3   7   0      550.58      732.19     91.55 o 
   4   7   0     1779.25     2260.63    137.23 o 
   5   7   0     2412.99     2357.74    166.48 o 
   6   7   0      122.12      170.69     44.69 o 
   7   7   0       32.49       24.40     22.63 o 
   8   7   0       96.58      150.22     55.62 o 
   9   7   0        7.99        0.00     75.52 o 
  10   7   0      842.03     1036.52    128.70 o 
  11   7   0       19.78        0.81     27.20 o 
  12   7   0      876.23     1037.33    133.17 o 
  13   7   0        1.75        5.28     23.23 o 
  14   7   0      354.31      289.35    119.01 o 
  15   7   0      115.16       65.70     33.00 o 
  16   7   0       86.23       43.36     19.79 o 
  17   7   0        1.12        0.00     23.65 o 
 -12   8   0       28.21        0.00     30.45 o 
 -11   8   0        5.62        8.99     23.41 o 
 -10   8   0      111.93       74.44     38.72 o 
  -9   8   0       76.65       77.82     19.10 o 
  -8   8   0        7.85       50.70     19.43 o 
  -7   8   0       10.20        3.28     15.69 o 
  -6   8   0       27.66       49.69     24.96 o 
  -5   8   0        0.28        0.00     16.99 o 
  -4   8   0      211.87      131.71     62.54 o 
  -3   8   0       61.77       71.55     51.03 o 
  -2   8   0      895.46      662.46     74.70 o 
  -1   8   0       33.19       37.89     45.43 o 
   0   8   0     4312.77     3534.13    425.89 o 
   1   8   0       93.61       46.51     32.67 o 
   2   8   0        0.47       16.90     23.00 o 
   3   8   0    20561.47    19600.83   1135.17 o 
   4   8   0       16.06        8.84     20.92 o 
   5   8   0     8562.12     9815.37    457.36 o 
   6   8   0       81.63       92.67     32.51 o 
   7   8   0        8.82       21.86     29.46 o 
   8   8   0       20.28        8.84     26.22 o 
   9   8   0      937.58     1050.32    233.04 o 
  10   8   0       47.44       94.60     58.46 o 
  11   8   0       14.27       33.29     46.28 o 
  12   8   0      891.96     1051.54    249.28 o 
  13   8   0        5.50        0.00     49.94 o 
  14   8   0      534.23      640.58    368.85 o 
  15   8   0       13.30        3.44     10.58 o 
  17   8   0        0.60        0.81     26.87 o 
 -12   9   0        5.19        0.00     32.54 o 
 -11   9   0       65.19       56.60     68.21 o 
 -10   9   0       14.68       21.65     11.63 o 
  -9   9   0      225.23      129.00    176.20 o 
  -8   9   0       36.05       66.02     13.81 o 
  -7   9   0      143.53      124.60     25.49 o 
  -6   9   0        0.29        0.00      9.52 o 
  -5   9   0      618.69      671.22     55.96 o 
  -4   9   0       26.09       29.26     30.45 o 
  -3   9   0      183.70      151.78     50.35 o 
  -2   9   0      700.26      735.63     70.78 o 
  -1   9   0       16.56       22.77     29.19 o 
   0   9   0    11003.57    10757.43    438.03 o 
   1   9   0        9.57      131.85     66.27 o 
   2   9   0     5344.58     4397.61    204.28 o 
   3   9   0      487.53      492.60     77.16 o 
   4   9   0        3.56       30.97     24.90 o 
   5   9   0      137.25      190.13     44.49 o 
   6   9   0        5.12       17.09     28.82 o 
   7   9   0       49.19       49.82     30.74 o 
   8   9   0       21.10       35.42     30.40 o 
   9   9   0      149.72      174.82     57.08 o 
  10   9   0       22.26       62.12     55.22 o 
  11   9   0      176.03      161.59    125.86 o 
  12   9   0      332.95      449.85    183.11 o 
  13   9   0      196.09      571.65    115.71 o 
  14   9   0       90.90        6.90     27.56 o 
  15   9   0      105.07        3.65     25.55 o 
 -11  10   0       59.08       84.73     78.76 o 
 -10  10   0       18.64       18.74     26.59 o 
  -9  10   0      101.98      141.58     45.24 o 
  -8  10   0        2.34       17.87     15.62 o 
  -7  10   0      773.83      947.79     64.01 o 
  -6  10   0        5.40       15.14     11.80 o 
  -5  10   0       22.27        0.00     13.57 o 
  -4  10   0        1.44       19.35     25.78 o 
  -3  10   0       58.27       74.70     51.56 o 
  -2  10   0      549.47      435.29     73.12 o 
  -1  10   0       20.49       19.89     29.51 o 
   0  10   0     5221.95     4807.64    432.80 o 
   1  10   0        1.47       53.26     29.71 o 
   2  10   0     5357.53     5412.88    302.44 o 
   3  10   0        2.71       25.12     26.01 o 
   4  10   0     1971.55     2115.97    172.75 o 
   5  10   0       16.52      126.40     47.53 o 
   6  10   0      254.20      371.53     72.22 o 
   7  10   0      602.79      609.26     77.75 o 
   8  10   0      624.11      721.03    107.71 o 
   9  10   0      460.38      628.33    144.96 o 
  10  10   0      111.91      105.15     66.18 o 
  11  10   0       29.71       71.46    102.31 o 
  12  10   0        0.20        0.00     40.19 o 
  13  10   0      738.27     1156.29    164.84 o 
  14  10   0        9.66        7.31     37.76 o 
  15  10   0      398.08      454.63    286.03 o 
  16  10   0       11.43        0.00     29.20 o 
 -10  11   0        4.94       27.84     33.55 o 
  -9  11   0       23.08       24.66     10.36 o 
  -8  11   0        3.69        4.73     17.55 o 
  -7  11   0      108.83      404.61     91.15 o 
  -6  11   0       56.79       89.33     24.59 o 
  -5  11   0      105.50      113.46     28.61 o 
  -4  11   0       19.99       34.71     26.98 o 
  -3  11   0     1498.87     1394.46    189.54 o 
  -2  11   0        4.32       18.16     32.09 o 
  -1  11   0     4275.79     4225.48    222.39 o 
   0  11   0      400.63      417.90     79.49 o 
   1  11   0       31.95       31.60     29.14 o 
   2  11   0     2026.88     2253.29    148.11 o 
   3  11   0       86.88      155.84     55.60 o 
   4  11   0     5574.63     5525.56    430.79 o 
   5  11   0      101.87      155.23     88.15 o 
   6  11   0      221.54      266.51     70.25 o 
   7  11   0        9.44       16.75     33.42 o 
   8  11   0      125.86      195.53     54.39 o 
   9  11   0      188.07      231.15     59.88 o 
  10  11   0      308.57      374.67     79.78 o 
  11  11   0      345.24      403.56    101.91 o 
  12  11   0       50.03      172.96     78.36 o 
  13  11   0      417.30      853.00    253.75 o 
  14  11   0        7.67        0.00     89.32 o 
  16  11   0        4.90        0.00     23.68 o 
  -9  12   0       27.70       37.60     23.75 o 
  -8  12   0       53.63       57.74     32.13 o 
  -7  12   0        1.09       19.76     12.54 o 
  -6  12   0      163.33      213.78     37.35 o 
  -5  12   0       33.74       49.36     23.96 o 
  -4  12   0       21.61       11.44     23.72 o 
  -3  12   0      483.70      466.03     82.29 o 
  -2  12   0      137.36      183.20     92.37 o 
  -1  12   0      664.95      714.76    101.48 o 
   0  12   0      245.75      247.53     56.41 o 
   1  12   0      345.33      300.32     67.28 o 
   2  12   0       27.88       25.71     38.22 o 
   3  12   0     4258.11     4256.69    273.24 o 
   4  12   0        0.83        2.37     21.04 o 
   5  12   0      433.99      537.60     80.06 o 
   6  12   0      147.75      183.26     68.96 o 
   7  12   0      213.78      192.13     73.29 o 
   8  12   0        1.44       28.18     61.22 o 
   9  12   0       26.83       35.31     50.14 o 
  10  12   0     1378.74     1863.78    247.93 o 
  11  12   0        7.01        0.00     30.74 o 
  12  12   0     1063.02     1513.97    349.97 o 
  13  12   0        9.36       15.02     43.85 o 
  14  12   0      275.78      428.74    115.71 o 
  15  12   0      136.10      234.26     95.82 o 
  16  12   0        2.89       19.08     50.75 o 
  -8  13   0        1.09        0.00     18.33 o 
  -7  13   0        0.28        0.00     24.56 o 
  -6  13   0       77.89      107.66     27.65 o 
  -5  13   0        1.93        0.00     16.77 o 
  -4  13   0      333.71      375.66     58.02 o 
  -3  13   0       12.84       26.49     48.44 o 
  -2  13   0      302.74      327.69     75.71 o 
  -1  13   0        1.67       13.41     28.51 o 
   0  13   0     1836.91     1978.43    179.53 o 
   1  13   0      712.47      890.75    132.72 o 
   2  13   0     1667.01     2101.79    159.31 o 
   3  13   0      147.37      211.67     57.52 o 
   4  13   0        2.31        0.00     27.23 o 
   5  13   0        1.36       34.89     36.45 o 
   6  13   0        0.23       17.38     32.17 o 
   7  13   0       67.88       96.58     45.03 o 
   8  13   0        5.93        0.00     37.11 o 
   9  13   0      195.25       87.30     43.93 o 
  10  13   0       80.03       64.83     40.69 o 
  11  13   0        0.64       12.91     31.73 o 
  12  13   0      525.15      634.58    141.29 o 
  13  13   0       19.48       59.68     62.93 o 
  14  13   0      197.36      386.51    116.93 o 
  -8  14   0        1.96        0.00     27.70 o 
  -7  14   0       51.49       76.54     23.69 o 
  -6  14   0        3.95       24.22     26.25 o 
  -5  14   0       15.86       11.71     17.59 o 
  -4  14   0       89.50       99.18     26.54 o 
  -3  14   0      114.14      142.59     43.19 o 
  -2  14   0       52.94       62.41     43.61 o 
  -1  14   0        3.87       20.82     26.53 o 
   0  14   0      108.54       80.90     47.88 o 
   1  14   0        5.35       10.60     46.67 o 
   2  14   0       31.74        0.00     47.30 o 
   3  14   0      259.40      272.46     62.54 o 
   4  14   0       81.78       66.90     39.83 o 
   5  14   0      920.43      827.32    119.32 o 
   6  14   0      323.61      374.76     89.04 o 
   7  14   0      733.19      861.77    105.55 o 
   8  14   0       41.02       21.54     31.39 o 
   9  14   0       90.07      104.88     80.39 o 
  10  14   0        0.19       15.21     36.40 o 
  11  14   0       55.94       65.61     77.34 o 
  12  14   0      107.26      190.41     92.16 o 
  13  14   0       16.68       22.33     92.57 o 
  14  14   0       94.78      199.75    174.99 o 
  15  14   0       62.83       41.41     65.37 o 
  -6  15   0        0.88        0.00     14.51 o 
  -5  15   0        3.52       16.69     14.53 o 
  -4  15   0        5.52       19.53     17.07 o 
  -3  15   0        0.48        0.00     37.38 o 
  -2  15   0       40.22       11.05     24.53 o 
  -1  15   0        0.51        6.37     24.16 o 
   0  15   0       12.59       32.10     30.49 o 
   1  15   0       96.13      140.07     47.37 o 
   2  15   0        0.13        0.00     26.62 o 
   3  15   0       53.17       78.66     50.23 o 
   4  15   0      751.40      830.79     94.29 o 
   5  15   0        0.55        0.00     27.52 o 
   6  15   0      928.07      777.53     96.88 o 
   7  15   0       56.80      155.42    128.50 o 
   8  15   0      405.82      208.55    145.55 o 
   9  15   0      103.02       74.68    100.28 o 
  10  15   0       40.32       31.61     68.48 o 
  11  15   0      123.27       82.57     91.15 o 
  12  15   0       19.14       34.25     55.01 o 
  13  15   0       49.12       84.85     74.70 o 
  14  15   0        0.06       39.79     64.15 o 
  15  15   0        4.52        0.00     71.05 o 
  -5  16   0       10.33       31.49     18.51 o 
  -4  16   0       15.25        0.00     31.86 o 
  -3  16   0        2.13        0.00     18.67 o 
  -2  16   0       23.31        0.00     27.25 o 
  -1  16   0      117.71       39.58     46.28 o 
   0  16   0        1.45       31.89     49.73 o 
   1  16   0      133.33       78.15     91.96 o 
   2  16   0        6.33       17.13     30.12 o 
   3  16   0      334.71      469.69     93.85 o 
   4  16   0       44.43       21.00     39.11 o 
   5  16   0       39.69       81.42     56.43 o 
   6  16   0      338.42      170.35    141.49 o 
   7  16   0       11.67        0.00     25.71 o 
   8  16   0      279.67      122.39    170.52 o 
   9  16   0        3.20       31.49     69.74 o 
  10  16   0       17.07        0.00     25.51 o 
  11  16   0        3.01        2.98     30.32 o 
  12  16   0        0.57        0.00     28.03 o 
  13  16   0      122.20      185.14    103.12 o 
  -4  17   0        4.37        0.00     14.81 o 
  -3  17   0        1.36        3.54     15.51 o 
  -2  17   0       93.99      212.15     78.64 o 
  -1  17   0        0.16       25.36     36.39 o 
   0  17   0      213.66      240.29    174.99 o 
   1  17   0      104.37       19.74     52.80 o 
   2  17   0       14.41        2.39     22.95 o 
   3  17   0      391.67      158.23    209.09 o 
   4  17   0        3.92        0.00     35.73 o 
   5  17   0      298.79      228.48    186.35 o 
   6  17   0       13.61       24.87     34.56 o 
   7  17   0       26.57       30.97     65.14 o 
   8  17   0       32.03        0.00     32.19 o 
   9  17   0       25.84        0.00     36.76 o 
  10  17   0        0.36        0.00     38.63 o 
  11  17   0        4.49        2.27     26.58 o 
  12  17   0       41.17       58.43     60.74 o 
  13  17   0        0.28        0.41     32.89 o 
  -2  18   0       36.46        0.00     37.96 o 
  -1  18   0        0.55        0.00     26.07 o 
   0  18   0       52.84       37.12     42.83 o 
   1  18   0        2.63        8.24     29.51 o 
   2  18   0       49.83        5.82     25.53 o 
   3  18   0      221.12      125.89    130.93 o 
   4  18   0        0.05       68.85     76.97 o 
   5  18   0       85.56       56.09     51.63 o 
   6  18   0        0.03        7.30     27.90 o 
   7  18   0      116.53       85.35    108.60 o 
   8  18   0        0.40        0.00     68.96 o 
   9  18   0        0.06        0.99     22.99 o 
  10  18   0        1.66       58.19     50.34 o 
  11  18   0       38.40       39.50     55.12 o 
  12  18   0       61.53       12.76     62.06 o 
  -1  19   0        5.91        0.00     51.16 o 
   0  19   0        0.81        0.00     38.83 o 
   1  19   0       11.71        0.00     27.68 o 
   2  19   0      178.07      113.71    115.71 o 
   3  19   0        3.58       20.71     39.95 o 
   4  19   0      254.47       95.60    147.58 o 
   5  19   0        3.95       36.71     42.02 o 
   6  19   0        1.60       49.63     53.79 o 
   7  19   0       98.19       91.64     90.18 o 
   8  19   0        4.46        9.75     38.37 o 
   9  19   0        1.19        0.00     51.60 o 
  10  19   0        3.98       34.84     43.67 o 
  11  19   0       33.35       93.86    107.30 o 
   2  20   0       18.98        0.00     39.38 o 
   3  20   0        0.01       19.67     33.95 o 
   4  20   0        3.26       21.07     45.63 o 
   5  20   0       10.84       49.65     80.64 o 
   6  20   0        7.85        8.11     31.48 o 
   7  20   0        0.48       36.04     40.69 o 
   8  20   0        0.10       12.73     60.82 o 
   9  20   0        6.43        0.47     25.31 o 
  -8 -20   1        0.70        0.00     61.29 o 
  -7 -20   1       11.99       45.13     65.37 o 
  -6 -20   1        2.79       49.47     45.09 o 
  -5 -20   1       87.43      125.78    115.91 o 
  -4 -20   1        2.43        0.00     41.71 o 
  -3 -20   1        9.98        0.00     32.06 o 
  -2 -20   1       27.34       27.61     41.57 o 
 -10 -19   1        2.19        0.00     34.12 o 
  -9 -19   1        0.08       33.83     52.63 o 
  -8 -19   1       25.93       48.96     44.72 o 
  -7 -19   1       11.77        0.00     81.85 o 
  -6 -19   1       39.11       87.88     69.22 o 
  -5 -19   1       22.06       16.77     33.78 o 
  -4 -19   1        4.63       35.19     50.27 o 
  -3 -19   1      110.85       87.88     63.54 o 
  -2 -19   1        0.57        0.00     57.78 o 
  -1 -19   1        0.71       10.12     28.84 o 
   0 -19   1        0.28       27.84     30.28 o 
   1 -19   1       11.88        0.00     31.86 o 
 -12 -18   1       11.21        0.00     59.41 o 
 -11 -18   1        0.55       22.99     53.25 o 
 -10 -18   1       20.98        0.87     31.45 o 
  -9 -18   1        9.66       14.44     33.98 o 
  -8 -18   1       39.88       41.51     72.36 o 
  -7 -18   1        1.42       22.68     43.51 o 
  -6 -18   1       86.13       81.83     72.06 o 
  -5 -18   1        0.37       41.70     48.55 o 
  -4 -18   1        0.99       30.24     41.52 o 
  -3 -18   1      195.51      126.97    113.68 o 
  -2 -18   1        5.32       41.20     39.38 o 
  -1 -18   1       45.26        0.00     49.53 o 
   0 -18   1        2.63        8.13     24.68 o 
   1 -18   1       19.34       13.74     41.19 o 
   2 -18   1        0.05        0.00     45.17 o 
   3 -18   1        6.56       14.71     37.57 o 
 -13 -17   1       89.13       71.95     83.03 o 
 -12 -17   1        4.51       17.00     46.84 o 
 -11 -17   1       63.12       14.27     36.85 o 
 -10 -17   1        0.97        8.09     29.36 o 
  -9 -17   1       91.15       91.51     73.69 o 
  -8 -17   1        6.70        0.00     38.74 o 
  -7 -17   1       22.88       54.61     75.73 o 
  -6 -17   1       86.29       46.49     45.27 o 
  -5 -17   1        0.12       13.06     30.74 o 
  -4 -17   1      110.07      151.01    136.42 o 
  -3 -17   1        2.22        4.82     31.96 o 
  -2 -17   1       37.53        0.00     39.32 o 
  -1 -17   1       93.22       75.98     59.88 o 
   0 -17   1      385.62      357.42    337.99 o 
   1 -17   1       38.52       18.46     29.66 o 
   2 -17   1       59.90       28.42     63.94 o 
   3 -17   1        3.28        0.00     33.41 o 
   4 -17   1        2.26        3.91     18.15 o 
 -14 -16   1      146.22      192.04    110.03 o 
 -13 -16   1       30.94       83.23     81.20 o 
 -12 -16   1       14.80        5.69     30.51 o 
 -11 -16   1      139.68      110.90    107.59 o 
 -10 -16   1        1.36        5.14     27.07 o 
  -9 -16   1      351.08      338.44    252.94 o 
  -8 -16   1        0.29       21.05     62.72 o 
  -7 -16   1       32.75        0.00     34.22 o 
  -6 -16   1       94.35       58.07     47.91 o 
  -5 -16   1        0.03       79.48     61.91 o 
  -4 -16   1      157.35       90.37     69.43 o 
  -3 -16   1       25.67       52.72     78.15 o 
  -2 -16   1        2.22        0.00     27.74 o 
  -1 -16   1       19.94       16.25     30.00 o 
   0 -16   1       29.03       11.77     30.65 o 
   1 -16   1        4.74        7.42     25.88 o 
   2 -16   1       99.53       81.92     66.79 o 
   3 -16   1        0.77       13.42     28.40 o 
   4 -16   1       44.60       92.48     40.19 o 
   5 -16   1        5.45       60.86     34.69 o 
   6 -16   1       18.42       49.47     21.08 o 
 -14 -15   1      402.31      506.69    148.19 o 
 -13 -15   1        0.03        0.00     92.57 o 
 -12 -15   1      106.29       76.87     81.61 o 
 -11 -15   1       61.79       43.35     51.36 o 
 -10 -15   1      388.69      288.30    219.65 o 
  -9 -15   1      383.00      456.04    103.62 o 
  -8 -15   1        6.28        0.00     36.86 o 
  -7 -15   1      882.10      666.54    406.81 o 
  -6 -15   1        2.61        0.00     30.40 o 
  -5 -15   1        5.81        5.28     24.44 o 
  -4 -15   1        5.20        4.70     24.03 o 
  -3 -15   1      184.65      300.26     64.45 o 
  -2 -15   1        3.77        0.00     37.31 o 
  -1 -15   1      345.66      507.45     78.92 o 
   0 -15   1      187.80       90.33     86.48 o 
   1 -15   1       20.25        0.00     27.89 o 
   2 -15   1      148.37       84.92     90.33 o 
   3 -15   1        8.61        2.33     21.06 o 
   4 -15   1      133.82      210.74    161.59 o 
   5 -15   1       12.22        2.33     23.23 o 
   6 -15   1       48.62      108.38     23.79 o 
   7 -15   1       14.32       35.86     23.71 o 
 -13 -14   1       19.40       13.40     47.50 o 
 -12 -14   1      308.28      449.44    125.45 o 
 -11 -14   1       12.32       11.34     52.48 o 
 -10 -14   1      310.78      354.36     95.63 o 
  -9 -14   1        1.83       16.06     37.66 o 
  -8 -14   1       20.66        7.99     26.87 o 
  -7 -14   1      400.99      416.19     76.66 o 
  -6 -14   1       28.48       65.93     50.02 o 
  -5 -14   1     1016.81      936.27    127.02 o 
  -4 -14   1        0.54        0.00     32.95 o 
  -3 -14   1       46.83       34.33     36.29 o 
  -2 -14   1       35.44       36.20     34.45 o 
  -1 -14   1      697.13      780.75    170.76 o 
   0 -14   1       20.82       47.87     45.07 o 
   1 -14   1      262.67      311.57     73.64 o 
   2 -14   1        4.17       19.65     52.55 o 
   3 -14   1      253.72      251.66    186.35 o 
   4 -14   1      124.75       98.42     82.42 o 
   5 -14   1       41.41       20.68     30.34 o 
   6 -14   1      203.45      397.71     38.97 o 
   7 -14   1        0.19        0.00     35.62 o 
   8 -14   1        0.75       12.80     27.04 o 
 -15 -13   1      249.49      417.37    126.27 o 
 -14 -13   1       20.04       52.78     62.52 o 
 -13 -13   1       82.32      129.92     78.36 o 
 -12 -13   1      214.36      352.81    196.50 o 
 -11 -13   1      126.29      102.59     47.23 o 
 -10 -13   1      215.54      273.26     75.97 o 
  -9 -13   1       57.19       56.14     39.37 o 
  -8 -13   1      204.35      156.38     68.41 o 
  -7 -13   1        2.46        0.00     28.09 o 
  -6 -13   1      272.91      286.77     68.83 o 
  -5 -13   1       14.33       21.62     33.11 o 
  -4 -13   1      272.82      233.83     61.56 o 
  -3 -13   1       10.51       57.85     40.12 o 
  -2 -13   1     2456.63     2637.60    186.69 o 
  -1 -13   1      510.76      662.03     96.50 o 
   0 -13   1      293.02      292.02     78.94 o 
   1 -13   1      313.98      373.30     78.48 o 
   2 -13   1        2.67        0.00     26.68 o 
   3 -13   1      279.42      345.33     79.12 o 
   4 -13   1        9.63        3.72     38.57 o 
   5 -13   1      166.51      156.35     50.71 o 
   6 -13   1       38.78       62.89     19.36 o 
   7 -13   1       14.93       27.05     14.10 o 
   8 -13   1        3.43        2.46     24.36 o 
   9 -13   1        0.16        0.00     17.75 o 
 -15 -12   1      200.64      345.10    108.00 o 
 -14 -12   1        8.14        0.41     55.62 o 
 -13 -12   1      303.49      651.22    239.13 o 
 -12 -12   1        2.11       15.02     45.07 o 
 -11 -12   1     1109.92     1362.10    128.50 o 
 -10 -12   1       65.78      131.85     60.86 o 
  -9 -12   1      194.07      180.16     68.55 o 
  -8 -12   1        7.27        4.75     35.57 o 
  -7 -12   1      384.34      400.64    130.46 o 
  -6 -12   1        0.00       41.43     45.98 o 
  -5 -12   1      203.23      296.04     65.71 o 
  -4 -12   1        2.48       27.05     31.62 o 
  -3 -12   1       61.52       70.57     40.33 o 
  -2 -12   1     2655.04     2484.36    257.20 o 
  -1 -12   1       19.45       18.17     44.86 o 
   0 -12   1      501.04      550.62     80.09 o 
   1 -12   1       97.29       94.33     43.74 o 
   2 -12   1       22.09       95.27     55.92 o 
   3 -12   1     1033.16     1344.98    144.54 o 
   4 -12   1       61.95       31.24     35.53 o 
   5 -12   1      632.41      704.23     99.08 o 
   6 -12   1        2.18        0.00     18.22 o 
   7 -12   1        0.05       32.04     13.57 o 
   8 -12   1        7.52        1.13     13.21 o 
   9 -12   1       32.66       79.14     42.83 o 
  10 -12   1        2.69       45.77     63.54 o 
 -16 -11   1        7.06       13.21     36.66 o 
 -15 -11   1       62.41       57.25     58.87 o 
 -14 -11   1        1.87        0.00     40.60 o 
 -13 -11   1      275.00      574.08    120.18 o 
 -12 -11   1       29.66       78.76     61.71 o 
 -11 -11   1     1209.34     1460.78    323.99 o 
 -10 -11   1      244.55      252.21     57.80 o 
  -9 -11   1      271.74      364.73     80.48 o 
  -8 -11   1      131.96       94.78     44.39 o 
  -7 -11   1       48.31       27.11     31.37 o 
  -6 -11   1        2.21        0.81     36.88 o 
  -5 -11   1     2916.42     2525.31    367.84 o 
  -4 -11   1     1523.84     1084.48    120.71 o 
  -3 -11   1      350.87      383.99     66.17 o 
  -2 -11   1     2849.13     2717.36    200.16 o 
  -1 -11   1       84.84      103.11     41.19 o 
   0 -11   1     4175.45     5034.76    307.09 o 
   1 -11   1       13.25      169.19     49.42 o 
   2 -11   1     5638.82     6884.37    337.26 o 
   3 -11   1      115.20      175.04     51.30 o 
   4 -11   1      580.07      501.69    120.99 o 
   5 -11   1        0.79        5.69     12.37 o 
   6 -11   1       97.99      104.75     39.79 o 
   7 -11   1       40.74       74.27     16.18 o 
   8 -11   1       12.93       23.20     18.13 o 
   9 -11   1       16.12       25.75     17.27 o 
  10 -11   1        0.90        0.00     24.77 o 
 -16 -10   1       64.22        3.36     33.08 o 
 -15 -10   1       12.13        0.00     19.95 o 
 -14 -10   1       67.48        0.00     36.13 o 
 -13 -10   1        6.71       10.96     38.98 o 
 -12 -10   1       75.90       62.93     97.44 o 
 -11 -10   1      121.96      122.21     64.96 o 
 -10 -10   1     3594.73     4638.54    360.53 o 
  -9 -10   1       11.54        9.24     48.27 o 
  -8 -10   1      519.38      441.12     69.70 o 
  -7 -10   1       19.00      198.84     50.49 o 
  -6 -10   1       18.50       78.31     36.56 o 
  -5 -10   1        7.61       11.04     23.55 o 
  -4 -10   1       21.94       36.99     37.77 o 
  -3 -10   1     1556.20     1260.93     99.63 o 
  -2 -10   1      486.38      394.30     72.62 o 
  -1 -10   1      157.17      131.06     49.68 o 
   0 -10   1     1163.86     1337.77    163.62 o 
   1 -10   1      114.74       87.97     66.70 o 
   2 -10   1     2210.81     2251.32    175.96 o 
   3 -10   1       16.75       20.22     27.81 o 
   4 -10   1      120.24      120.44     54.04 o 
   5 -10   1        8.59        0.00     50.88 o 
   6 -10   1        4.84        0.00     15.09 o 
   7 -10   1        7.21        0.00     17.05 o 
   8 -10   1      245.33      269.54    199.55 o 
   9 -10   1       16.37        9.00     12.83 o 
  10 -10   1       78.98       40.78     42.83 o 
  11 -10   1       85.27       62.68     86.48 o 
 -16  -9   1       17.74        0.00     25.67 o 
 -15  -9   1       81.88       11.67     32.72 o 
 -13  -9   1        8.70       16.65     71.46 o 
 -12  -9   1       52.21       82.42     56.43 o 
 -11  -9   1       14.14       47.10     48.31 o 
 -10  -9   1       60.54      180.67    138.45 o 
  -9  -9   1       86.45       81.30     39.05 o 
  -8  -9   1       82.31      465.35    209.70 o 
  -7  -9   1      122.95      186.26     48.68 o 
  -6  -9   1      851.36      982.90    113.41 o 
  -5  -9   1       77.09      117.47     39.63 o 
  -4  -9   1       27.25      195.55     44.45 o 
  -3  -9   1     1816.16     1499.66    185.09 o 
  -2  -9   1      405.44      480.81     63.24 o 
  -1  -9   1     1253.35     1213.45    109.96 o 
   0  -9   1        2.20        2.51     19.94 o 
   1  -9   1       12.01       16.79     30.29 o 
   2  -9   1      334.11      422.75     60.81 o 
   3  -9   1     3021.23     2973.66    166.46 o 
   4  -9   1      310.20      238.00     86.88 o 
   5  -9   1      544.86      451.14     63.33 o 
   6  -9   1      132.70      157.11     21.37 o 
   7  -9   1       54.66       31.69     18.38 o 
   8  -9   1      331.81      438.89     64.69 o 
   9  -9   1        0.02        6.47      7.07 o 
  10  -9   1       20.49       17.19     31.35 o 
  11  -9   1        0.56        0.00     36.08 o 
  12  -9   1       12.57       29.37     37.55 o 
 -16  -8   1       14.55        0.00     25.57 o 
 -15  -8   1       78.95       27.35     21.04 o 
 -14  -8   1       13.14       15.17     27.99 o 
 -13  -8   1       47.47       13.75     28.28 o 
 -12  -8   1        0.80       22.33     40.60 o 
 -11  -8   1      846.94     1263.88    154.69 o 
 -10  -8   1       28.02        8.93     63.34 o 
  -9  -8   1     1308.24     1520.47    163.62 o 
  -8  -8   1       37.42       31.71     48.89 o 
  -7  -8   1       41.13       60.69     37.61 o 
  -6  -8   1     2021.46     2522.76    144.75 o 
  -5  -8   1       29.23       42.77     26.13 o 
  -4  -8   1      705.25      847.96     82.66 o 
  -3  -8   1      237.58      723.62    484.56 o 
  -2  -8   1      823.38     1053.70     95.31 o 
  -1  -8   1      287.67      210.56     53.09 o 
   0  -8   1     4878.71     5584.82    309.80 o 
   1  -8   1     1488.17     1381.92    117.08 o 
   2  -8   1      387.90      491.11     67.94 o 
   3  -8   1       67.94       97.83     60.96 o 
   4  -8   1        8.79      198.42     76.65 o 
   5  -8   1      589.56      505.48     69.43 o 
   6  -8   1        2.23       18.38     12.29 o 
   7  -8   1        2.98        2.54      8.49 o 
   8  -8   1        0.82        0.00     17.19 o 
   9  -8   1       28.35       15.08     28.46 o 
  10  -8   1      164.34       79.07    117.13 o 
  11  -8   1        3.71        0.00     44.27 o 
  12  -8   1       69.35       99.73    119.97 o 
  13  -8   1        0.29       24.76     47.10 o 
 -16  -7   1      112.75      120.64     89.93 o 
 -15  -7   1        0.29        0.00     14.63 o 
 -14  -7   1      163.49       79.53     67.26 o 
 -13  -7   1       38.13        2.24     20.07 o 
 -12  -7   1        0.17        2.84     27.61 o 
 -11  -7   1      734.93     1066.56    232.64 o 
 -10  -7   1        2.91        4.47     56.84 o 
  -9  -7   1     1197.46     1925.65    177.83 o 
  -8  -7   1       13.39       20.71     62.93 o 
  -7  -7   1       43.49        0.00     29.03 o 
  -6  -7   1      353.04      405.14     50.62 o 
  -5  -7   1      677.31      703.47     86.21 o 
  -4  -7   1     3846.68     4844.53    456.75 o 
  -3  -7   1      646.63      948.55    169.50 o 
  -2  -7   1      842.67      826.44     93.85 o 
  -1  -7   1       24.30       13.58     37.84 o 
   0  -7   1     4376.96     4029.78    188.64 o 
   1  -7   1        0.93       14.01     21.10 o 
   2  -7   1     5304.37     4865.57    208.69 o 
   3  -7   1        4.27        0.00     45.88 o 
   4  -7   1     1609.66     1504.83     96.11 o 
   5  -7   1      181.54      269.64     33.03 o 
   6  -7   1        3.01       18.54     18.62 o 
   7  -7   1      313.92      400.75     39.02 o 
   8  -7   1       10.04       22.76     14.33 o 
   9  -7   1      590.26      604.82     79.71 o 
  10  -7   1       44.52       38.88     34.88 o 
  11  -7   1        9.50        9.61     25.47 o 
  12  -7   1       39.66        0.00     38.46 o 
  13  -7   1        0.79        0.00     27.84 o 
 -16  -6   1       33.21       26.29     28.38 o 
 -15  -6   1        1.11       10.16      9.97 o 
 -14  -6   1      565.53      490.84    163.16 o 
 -13  -6   1        5.85        8.26     16.46 o 
 -12  -6   1      308.38      344.64     73.53 o 
 -11  -6   1      105.76      185.14    114.09 o 
 -10  -6   1     1624.78     1535.89    155.90 o 
  -9  -6   1     2376.00     3216.33    221.68 o 
  -8  -6   1        1.20       23.55     57.65 o 
  -7  -6   1     1222.37     1498.57     92.05 o 
  -6  -6   1       43.00       84.10     29.09 o 
  -5  -6   1      149.92      154.90     35.85 o 
  -4  -6   1     1257.85     1982.21    153.26 o 
  -3  -6   1     9376.63    10559.10    484.13 o 
  -2  -6   1      633.09     1171.55    161.85 o 
  -1  -6   1     6525.24     5257.04    360.12 o 
   0  -6   1     2645.25     2549.39    166.65 o 
   1  -6   1       17.35        0.00     20.87 o 
   2  -6   1     1046.81      781.30     65.59 o 
   3  -6   1       40.52       70.45     29.07 o 
   4  -6   1     2970.23     2747.25    128.53 o 
   5  -6   1      470.17      548.03     32.27 o 
   6  -6   1     1199.57     1069.82     39.53 o 
   7  -6   1      159.24      198.74     24.42 o 
   8  -6   1     1369.79     1282.43    103.01 o 
   9  -6   1      895.92      995.93    106.99 o 
  10  -6   1        0.41        0.00     10.50 o 
  11  -6   1       19.75       19.66     24.38 o 
  12  -6   1        0.96        0.00     21.81 o 
  13  -6   1       11.41        0.00     22.10 o 
  14  -6   1        1.58       13.40     36.13 o 
 -16  -5   1        2.72       13.94     28.47 o 
 -15  -5   1        7.06       13.22     11.44 o 
 -14  -5   1      248.07      237.27     65.61 o 
 -13  -5   1       38.55       24.85     11.40 o 
 -12  -5   1      832.23     1356.60    221.40 o 
 -11  -5   1        0.11       44.90     31.14 o 
 -10  -5   1     1530.86     1816.44    167.68 o 
  -9  -5   1      268.42      383.67     74.70 o 
  -8  -5   1       89.39      175.39     95.00 o 
  -7  -5   1     1562.42     1690.58    129.92 o 
  -6  -5   1        1.99       15.83     23.24 o 
  -2  -5   1       48.21       78.95     33.00 o 
  -1  -5   1    32625.65    37489.07   1867.77 o 
   0  -5   1        0.98        6.82     25.48 o 
   1  -5   1    15377.10    15348.84    596.32 o 
   2  -5   1     6982.68     8614.57    687.76 o 
   3  -5   1     8862.55     7552.03    292.15 o 
   4  -5   1     3554.20     2837.68    128.75 o 
   5  -5   1       77.53       85.05     18.39 o 
   6  -5   1      406.64      429.28     21.62 o 
   7  -5   1        0.75       29.91     30.61 o 
   8  -5   1        0.96        0.00     21.97 o 
   9  -5   1        8.40       20.45     24.80 o 
  10  -5   1      304.92      348.25     54.94 o 
  11  -5   1        8.73        1.97     27.66 o 
  12  -5   1      320.72      467.42     66.88 o 
  13  -5   1        4.21        0.00     45.07 o 
  14  -5   1       12.37       18.27     38.57 o 
 -16  -4   1        0.47        2.72     23.28 o 
 -15  -4   1       82.91       70.30     30.64 o 
 -14  -4   1       48.61       44.58     19.64 o 
 -13  -4   1       43.29       64.51     20.49 o 
 -12  -4   1     1338.86     2098.09    171.74 o 
 -11  -4   1       13.22       32.44     13.15 o 
 -10  -4   1     1280.55     2153.85    321.82 o 
  -9  -4   1       12.90       94.44     55.82 o 
  -8  -4   1     1509.71     2328.00    162.40 o 
  -7  -4   1       68.39       44.66     60.09 o 
  -6  -4   1      125.36      342.66     60.49 o 
  -5  -4   1      250.21      275.66     39.45 o 
  -4  -4   1      183.73      298.60     43.20 o 
  -3  -4   1      265.64      280.21     46.79 o 
  -2  -4   1      998.86      864.39    107.26 o 
   0  -4   1     1187.59     1260.21    157.25 o 
   1  -4   1    21430.28    22031.07   1015.42 o 
   2  -4   1        3.53       85.48     32.12 o 
   3  -4   1     3747.55     3847.04    190.46 o 
   4  -4   1      396.36      439.22     84.86 o 
   5  -4   1     2357.43     1744.52     45.34 o 
   6  -4   1      690.52      601.31     62.00 o 
   7  -4   1       25.91       22.93     21.09 o 
   8  -4   1     1755.94     1848.79    110.86 o 
   9  -4   1       13.87        8.50     23.48 o 
  10  -4   1        2.99        0.00     24.48 o 
  11  -4   1        0.03        7.93     21.32 o 
  12  -4   1      305.67      391.38     82.01 o 
  13  -4   1        0.93        0.00     57.25 o 
  15  -4   1        5.93        0.00     52.37 o 
 -16  -3   1        6.85       11.24     22.88 o 
 -15  -3   1       66.08       77.66     96.42 o 
 -14  -3   1        0.02        0.00      8.46 o 
 -13  -3   1      877.42      869.05    189.23 o 
 -12  -3   1      123.09      113.37     14.83 o 
 -11  -3   1      287.86      264.74     31.66 o 
 -10  -3   1      458.26      440.74     94.11 o 
  -9  -3   1      147.55      169.50     31.02 o 
  -8  -3   1     2813.22     2984.14    140.92 o 
  -7  -3   1      736.40      961.41     90.94 o 
  -6  -3   1      212.38      248.07     53.19 o 
  -5  -3   1      881.82     1277.27    184.73 o 
  -4  -3   1       51.82      169.02     41.72 o 
  -3  -3   1        3.14        0.14     22.93 o 
  -2  -3   1       19.24      121.08     81.15 o 
  -1  -3   1      464.32      433.27     72.18 o 
   0  -3   1     9299.77     9531.81    446.74 o 
   1  -3   1      463.81      453.39    107.59 o 
   2  -3   1     1580.28     1471.84    113.55 o 
   3  -3   1    15392.14    14823.83   1060.06 o 
   4  -3   1       89.01        0.00     77.95 o 
   5  -3   1     4916.61     4362.62    196.38 o 
   6  -3   1       37.57       10.52     16.51 o 
   7  -3   1     1138.50     1272.47     76.93 o 
   8  -3   1      139.95      105.18     39.86 o 
   9  -3   1      312.72      338.71     62.47 o 
  10  -3   1        5.13        8.69     50.34 o 
  11  -3   1      172.05      146.34     80.39 o 
  12  -3   1     1098.61     1341.02    148.19 o 
  13  -3   1       49.07       60.90     78.76 o 
  14  -3   1      167.78      200.97     66.18 o 
  15  -3   1        0.46        5.28     30.45 o 
 -16  -2   1        4.63       36.96     36.01 o 
 -15  -2   1       22.80       24.12     30.68 o 
 -14  -2   1        6.04        0.00      6.09 o 
 -13  -2   1      771.83      802.34     61.80 o 
 -12  -2   1        4.72        0.00     15.48 o 
 -11  -2   1      736.44      653.84     44.64 o 
 -10  -2   1      271.68      222.46     44.31 o 
  -9  -2   1      847.49      809.79     80.71 o 
  -8  -2   1      135.79      124.46     22.63 o 
  -7  -2   1     1997.50     2479.86    231.77 o 
  -6  -2   1      722.93      710.41    339.82 o 
  -5  -2   1     1757.43     1616.69    196.10 o 
  -4  -2   1      812.91     1066.15     98.25 o 
  -3  -2   1       15.66        9.63     25.20 o 
  -2  -2   1     9364.78    11313.33    391.71 o 
  -1  -2   1       36.55       14.01     12.63 o 
   1  -2   1        1.15        0.00     18.00 o 
   2  -2   1     1177.30     1345.86    107.51 o 
   3  -2   1     3454.67     3844.84    190.37 o 
   4  -2   1      829.44      882.17     80.71 o 
   5  -2   1      543.96      521.76     50.24 o 
   6  -2   1      579.86      588.51     52.68 o 
   7  -2   1     2984.02     3010.72    164.63 o 
   8  -2   1        8.13        0.00     28.80 o 
   9  -2   1       28.88       30.48     24.91 o 
  10  -2   1       48.06       71.62     53.19 o 
  11  -2   1       72.03       94.19     46.28 o 
  12  -2   1       80.39       48.72     73.49 o 
  13  -2   1      299.48      322.36    138.04 o 
  14  -2   1       38.81       96.63     51.97 o 
  15  -2   1       40.27       53.19     45.07 o 
 -15  -1   1        0.57        0.00     18.92 o 
 -14  -1   1       62.77       37.68     15.42 o 
 -13  -1   1       29.13       39.86     14.34 o 
 -12  -1   1        8.53        6.71     10.48 o 
 -11  -1   1      197.37      132.60     33.49 o 
 -10  -1   1       11.11        8.12     17.53 o 
  -9  -1   1     1570.38     1405.17    128.09 o 
  -8  -1   1       39.80      231.03    175.39 o 
  -7  -1   1       36.19       78.50     39.18 o 
  -6  -1   1     1021.67      705.37     35.99 o 
  -5  -1   1     1691.90     1684.65    144.33 o 
  -4  -1   1        1.05        0.00     10.37 o 
  -2  -1   1      241.35      265.12     45.07 o 
   2  -1   1    50617.82    67578.68   3468.22 o 
   3  -1   1       60.13      140.32     41.11 o 
   4  -1   1    24284.25    28459.84   1439.88 o 
   7  -1   1      311.96      454.23     25.92 o 
   8  -1   1      193.59      185.99     16.37 o 
   9  -1   1       46.34        7.59     27.20 o 
  10  -1   1      313.44      312.62     73.89 o 
  11  -1   1      403.14      368.24     77.55 o 
  12  -1   1        0.69       23.95     62.93 o 
  13  -1   1      222.24      296.79     72.67 o 
  14  -1   1        0.09       17.46     33.29 o 
  15  -1   1       44.19       65.37     83.64 o 
  16  -1   1       11.56       19.49     37.76 o 
 -15   0   1        3.57        0.00     30.96 o 
 -14   0   1       75.00       29.12     33.90 o 
 -13   0   1       80.78       57.33     17.66 o 
 -12   0   1      100.84       39.25     24.56 o 
 -11   0   1       34.05       21.71     14.24 o 
 -10   0   1       27.09       41.60     21.11 o 
  -9   0   1        2.11        0.00     15.83 o 
  -8   0   1       19.27      190.40     91.15 o 
  -6   0   1     2466.85     2246.32    166.46 o 
  -5   0   1      502.13      532.63     87.29 o 
  -4   0   1       55.41       67.59     21.81 o 
  -3   0   1      201.87      166.49     27.00 o 
  -2   0   1      557.58      591.93     37.81 o 
   3   0   1    10495.25    12431.74    344.23 o 
   4   0   1     4437.30     4494.52    163.52 o 
   5   0   1     4794.63     5061.18    339.24 o 
   6   0   1     3830.65     3999.72    596.32 o 
   7   0   1       41.30      120.25     41.61 o 
   8   0   1      738.29     1073.93    304.09 o 
   9   0   1        6.29        0.00      5.64 o 
  10   0   1        2.59        5.99     19.69 o 
  11   0   1      127.17      106.70     15.14 o 
  12   0   1      233.91       55.98     96.42 o 
  13   0   1      339.50      458.78     87.70 o 
  14   0   1        6.45        0.00     30.45 o 
  15   0   1      241.81      330.89    136.82 o 
  16   0   1        7.45       15.67     25.95 o 
 -15   1   1       10.17       29.02     41.61 o 
 -14   1   1        0.06        0.00     75.11 o 
 -13   1   1      335.51      415.74     73.49 o 
 -12   1   1        0.24        4.85      6.81 o 
 -11   1   1      945.24      983.21    125.66 o 
 -10   1   1       13.33        5.60     12.27 o 
  -9   1   1      540.45      490.72     85.26 o 
  -8   1   1      483.55      467.58     39.38 o 
  -7   1   1      108.34      135.21     15.23 o 
  -6   1   1      681.23      537.19     42.14 o 
  -5   1   1       19.05       28.87      7.94 o 
  -1   1   1     8250.62     8189.04    169.09 o 
   3   1   1     3308.92     1847.30    182.29 o 
   4   1   1      163.69      105.97    112.87 o 
   5   1   1     2428.21     2673.50    183.11 o 
   6   1   1      488.15      340.63     60.49 o 
   7   1   1     2279.30     1832.25    122.00 o 
   8   1   1     1010.67     1081.62    167.47 o 
   9   1   1       46.72      157.37     44.25 o 
  10   1   1       24.01       25.64     12.41 o 
  11   1   1       15.14       31.37     13.80 o 
  12   1   1     1644.33     1416.55    257.40 o 
  13   1   1        5.47        0.00      7.71 o 
  14   1   1        0.27        0.00      3.24 o 
  15   1   1        1.19        5.32     21.51 o 
  16   1   1        0.13        5.62     22.37 o 
 -15   2   1        6.02        0.00     52.37 o 
 -14   2   1       13.82       73.49     41.82 o 
 -13   2   1       35.56       45.07     36.54 o 
 -12   2   1        4.74       27.20     57.25 o 
 -11   2   1      840.77      878.58    105.15 o 
 -10   2   1        4.85        9.22      9.34 o 
  -9   2   1     1574.64     1688.04     65.64 o 
  -8   2   1      174.25      146.22     61.90 o 
  -7   2   1     1261.78     1168.35     59.10 o 
  -6   2   1       65.38       56.83      8.78 o 
  -5   2   1       29.23       26.14      9.56 o 
  -4   2   1     2811.00     2274.89     79.40 o 
  -3   2   1      691.16      484.86     46.29 o 
  -2   2   1    12327.51    12845.37    571.48 o 
  -1   2   1     1016.44     1012.08     64.73 o 
   0   2   1     7228.63     7848.94    264.18 o 
   2   2   1    22303.62    27639.07   1073.07 o 
   3   2   1      558.54      735.67    188.79 o 
   6   2   1      230.17      252.94     60.90 o 
   7   2   1      510.13      686.54     88.10 o 
   8   2   1        0.00       19.89     51.56 o 
   9   2   1       98.85       94.03     11.71 o 
  10   2   1       64.96       59.98     28.83 o 
  11   2   1        1.09        0.00      4.87 o 
  12   2   1     3026.16     2228.65    426.71 o 
  13   2   1       96.21       76.41      9.01 o 
  14   2   1      100.18       84.65     46.36 o 
  15   2   1       13.17        1.30     21.23 o 
  16   2   1       24.16        0.00     29.61 o 
 -14   3   1      113.33      159.56     54.81 o 
 -13   3   1        0.01        0.00     24.77 o 
 -12   3   1       98.90      103.12     82.01 o 
 -11   3   1        0.57        3.25     22.33 o 
 -10   3   1       38.52        4.47     23.14 o 
  -9   3   1      236.07      342.75     50.78 o 
  -8   3   1        0.36        0.00     19.01 o 
  -7   3   1      467.53      480.95     26.35 o 
  -6   3   1       14.59        3.87      9.00 o 
  -5   3   1     4218.76     3690.09    102.77 o 
  -4   3   1     1344.72     1139.50     61.40 o 
  -3   3   1        3.75        0.00      9.18 o 
  -2   3   1       35.96       26.77     14.52 o 
  -1   3   1     8387.78     8060.32   1202.77 o 
   0   3   1     1586.25     1552.83    171.08 o 
   1   3   1      102.17       86.89     32.70 o 
   2   3   1    19044.93    22841.44   1097.12 o 
   3   3   1      117.82      141.69     84.52 o 
   4   3   1     7204.55     8277.10    455.13 o 
   5   3   1      473.74      503.03     80.39 o 
   6   3   1      285.48      239.54    103.94 o 
   7   3   1     2040.05     2417.72    177.42 o 
   8   3   1      201.12      167.72     37.42 o 
   9   3   1     1567.55     1989.81    117.79 o 
  10   3   1      111.27       75.99     20.65 o 
  11   3   1        3.89        9.19     12.47 o 
  12   3   1        3.36        0.00     11.58 o 
  13   3   1      310.29      247.11     49.32 o 
  14   3   1        1.61        5.71      9.38 o 
  15   3   1      100.31       10.15     30.43 o 
  16   3   1        5.29        0.00     22.34 o 
  17   3   1      101.99       99.40     96.42 o 
 -14   4   1       45.75      108.40     52.37 o 
 -13   4   1        0.03        0.00     60.09 o 
 -12   4   1      343.09      390.57    127.89 o 
 -11   4   1        3.67        0.00     25.17 o 
 -10   4   1      123.16      100.87     40.60 o 
  -9   4   1      227.71      300.87     45.51 o 
  -8   4   1     1315.44     1317.16     47.10 o 
  -7   4   1     1282.88     1301.25     55.33 o 
  -6   4   1      246.86      220.07     17.17 o 
  -5   4   1     3029.06     2886.70     80.86 o 
  -4   4   1        3.52        0.38      9.34 o 
  -3   4   1     3501.04     2467.19     92.45 o 
  -2   4   1       27.87        0.00     41.21 o 
  -1   4   1     1231.75     2056.08    220.05 o 
   0   4   1      307.31      633.78     98.05 o 
   1   4   1     6191.53     6027.13    314.45 o 
   2   4   1      805.29     1081.36    182.35 o 
   3   4   1     2486.65     3133.21    210.26 o 
   4   4   1    19212.55    24045.76   1051.02 o 
   5   4   1      129.50       84.38     29.84 o 
   6   4   1      800.99      392.60     69.02 o 
   7   4   1        4.47       68.21     74.70 o 
   8   4   1     8852.11    10994.05    574.49 o 
   9   4   1       54.37      159.79     39.25 o 
  11   4   1       85.23      145.38     42.91 o 
  12   4   1        6.34        3.42     11.96 o 
  13   4   1      262.08      206.06     38.23 o 
  14   4   1        5.70       36.35     13.83 o 
  15   4   1       35.45       22.39     12.59 o 
  16   4   1        8.22        2.76     21.10 o 
  17   4   1      151.02      107.97    114.09 o 
 -13   5   1       25.53       56.84     75.11 o 
 -12   5   1      235.76      298.82     70.24 o 
 -11   5   1       46.79        4.94     19.95 o 
 -10   5   1      359.82      407.46     53.54 o 
  -9   5   1        9.45       20.94     13.36 o 
  -8   5   1      558.78      676.94     32.14 o 
  -7   5   1       52.32       26.99     16.19 o 
  -6   5   1       11.30        1.99     13.74 o 
  -5   5   1      122.16       93.20     15.67 o 
  -4   5   1     2485.60     2324.84     89.11 o 
  -3   5   1     1534.48     1538.03     92.16 o 
  -1   5   1      700.52      817.25     60.57 o 
   0   5   1        5.26       56.32     24.64 o 
   1   5   1    15687.68    26103.15   1099.69 o 
   3   5   1    31626.09    49271.60   2402.17 o 
   4   5   1     1731.29     2536.25    128.17 o 
   5   5   1     5809.72     6359.95    280.89 o 
   6   5   1     3405.29     3064.64    165.55 o 
   7   5   1     2989.57     3317.42    211.12 o 
   8   5   1     9988.56    14207.94    984.14 o 
   9   5   1        1.01        5.68     26.80 o 
  10   5   1       12.74       19.50     25.82 o 
  11   5   1        8.66       14.94     26.81 o 
  12   5   1      127.26      146.06     45.32 o 
  13   5   1      168.66      129.50     25.88 o 
  14   5   1      318.83      267.28     99.84 o 
  15   5   1       20.98        6.57     10.88 o 
  16   5   1       44.06        7.46     44.77 o 
 -13   6   1       44.38      107.59     49.13 o 
 -12   6   1       15.66       31.67     34.10 o 
 -11   6   1      175.17      147.72    119.36 o 
 -10   6   1       87.84      136.14     24.09 o 
  -9   6   1      294.15      280.75     27.92 o 
  -8   6   1      465.71      558.96     27.45 o 
  -6   6   1      489.96      892.10     55.49 o 
  -5   6   1       53.82       75.39     14.34 o 
  -4   6   1     2048.07     1886.94     83.41 o 
  -3   6   1       72.55       59.88     16.07 o 
  -2   6   1     1681.17     1403.87    100.89 o 
  -1   6   1       59.27       39.79     24.73 o 
   0   6   1     1119.83      839.41    114.65 o 
   2   6   1     2494.35     3099.89    251.72 o 
   3   6   1     4934.87     6945.89    291.15 o 
   4   6   1       75.67       93.70     39.84 o 
   5   6   1    12374.70    15902.93    618.99 o 
   6   6   1      136.70      337.55    117.74 o 
   7   6   1       16.19        4.47     26.39 o 
   8   6   1      699.77      808.34    169.71 o 
   9   6   1      685.35      866.81    108.00 o 
  10   6   1      230.47      405.19     86.07 o 
  11   6   1      124.45      158.34     66.18 o 
  12   6   1     1809.71     2433.47    202.43 o 
  13   6   1       21.78        5.27     27.01 o 
  14   6   1      303.36      256.80     87.89 o 
  15   6   1        0.10        7.38     12.96 o 
  17   6   1       22.78        4.97     31.33 o 
 -12   7   1        9.80       24.10     24.67 o 
 -11   7   1       54.79       72.83     70.85 o 
 -10   7   1       17.02        2.02     13.97 o 
  -9   7   1       84.40       53.99     16.33 o 
  -8   7   1       84.33      131.94     20.19 o 
  -7   7   1      904.93      926.00     58.21 o 
  -6   7   1      234.33      323.33     85.67 o 
  -5   7   1        4.83       37.64     24.77 o 
  -4   7   1      208.34      286.26     25.53 o 
  -3   7   1       45.66       18.97     13.78 o 
  -2   7   1     3262.06     3136.96    250.91 o 
  -1   7   1      554.17      465.97     47.28 o 
   0   7   1     1896.31     2286.26    123.16 o 
   1   7   1       29.14       36.90     41.73 o 
   2   7   1     4871.97     4434.84    333.53 o 
   3   7   1     2805.84     2675.29    312.82 o 
   4   7   1       73.41       66.38     28.98 o 
   5   7   1    16637.52    21037.39    959.86 o 
   6   7   1       81.28       95.80     31.85 o 
   7   7   1      490.16      438.04     97.45 o 
   8   7   1       31.28       50.75     73.49 o 
   9   7   1       72.77      163.21     58.87 o 
  10   7   1       39.85       78.76     50.75 o 
  11   7   1      136.56      267.15    140.88 o 
  12   7   1      591.10      899.29    237.10 o 
  13   7   1      161.52      157.78     63.50 o 
  14   7   1      243.49      185.09    121.19 o 
  15   7   1       67.05       46.52     24.31 o 
  16   7   1      207.77       68.41     35.55 o 
  17   7   1        2.16        0.00     44.01 o 
 -12   8   1       32.97       15.45     25.57 o 
 -11   8   1       61.53       37.69     46.33 o 
 -10   8   1        3.53        0.00      9.74 o 
  -9   8   1      258.81      339.74     21.46 o 
  -8   8   1       64.32       28.09     15.73 o 
  -7   8   1       73.69       87.40     16.11 o 
  -6   8   1        7.50       22.68     19.28 o 
  -5   8   1      352.69      432.48     32.33 o 
  -4   8   1       17.57        6.27     17.20 o 
  -3   8   1     1277.13     1172.69     92.76 o 
  -2   8   1      175.03      119.49     56.06 o 
  -1   8   1     1263.73     1025.63     69.17 o 
   0   8   1     1394.94     1028.82     78.36 o 
   1   8   1       18.67        9.65     22.32 o 
   2   8   1     2711.74     2340.97    133.83 o 
   3   8   1      824.18     1811.68    226.34 o 
   4   8   1      566.49      477.10     75.62 o 
   5   8   1      146.79      104.64     41.07 o 
   6   8   1       14.39       25.54     42.29 o 
   7   8   1      136.63      218.72     76.26 o 
   8   8   1      125.56       88.16     33.78 o 
   9   8   1        2.32       11.37     34.51 o 
  10   8   1        2.84       10.96     36.95 o 
  11   8   1      573.97      829.46    227.36 o 
  12   8   1       43.98       29.23     43.04 o 
  13   8   1       76.86        0.00     34.92 o 
  14   8   1        5.10        7.69     25.22 o 
  15   8   1      431.16      527.44     78.62 o 
  16   8   1       53.80       25.99     20.41 o 
  17   8   1       27.30        8.96     28.06 o 
 -11   9   1        0.43        0.00     41.79 o 
 -10   9   1       18.86       32.29     10.86 o 
  -9   9   1        8.59        4.57     11.94 o 
  -8   9   1        0.82       16.56      9.97 o 
  -7   9   1        9.73       22.43     21.64 o 
  -6   9   1      225.87      306.21     27.82 o 
  -5   9   1       33.74       29.16     14.88 o 
  -4   9   1        7.50        0.00     19.61 o 
  -3   9   1       12.02        0.00     22.37 o 
  -2   9   1        0.55        5.68     22.82 o 
  -1   9   1       24.08       61.60     26.24 o 
   0   9   1      204.31      175.02     50.23 o 
   1   9   1      149.82      186.71     46.32 o 
   2   9   1     2125.36     1721.33    106.19 o 
   3   9   1      310.72      358.88     65.22 o 
   4   9   1       25.02        7.39     18.48 o 
   5   9   1      597.46     1221.65    164.28 o 
   6   9   1     1220.99     1888.62    153.55 o 
   7   9   1       30.07      688.62    280.34 o 
   8   9   1      678.32     1036.70     95.76 o 
   9   9   1       12.75       76.76     35.93 o 
  10   9   1      977.40     1424.65    300.44 o 
  11   9   1      164.59      265.93     86.07 o 
  12   9   1       87.89      157.53     70.64 o 
  13   9   1       57.21        0.00     38.16 o 
  14   9   1        3.05        0.00     32.01 o 
  15   9   1      843.48     1197.58    141.29 o 
  16   9   1        1.93       11.16     28.93 o 
  17   9   1       26.69       10.78     39.83 o 
 -11  10   1       58.87       26.35     29.64 o 
 -10  10   1        4.95       16.63     21.27 o 
  -9  10   1        6.11        9.23      8.65 o 
  -8  10   1       38.98       60.06     23.97 o 
  -7  10   1        4.11        0.00      9.73 o 
  -6  10   1       30.93       52.54     16.58 o 
  -5  10   1       20.70       14.64     23.33 o 
  -4  10   1      100.14      127.83     30.85 o 
  -3  10   1        4.74        0.68     15.89 o 
  -2  10   1        6.76       28.82     34.21 o 
  -1  10   1      575.84      682.16     83.98 o 
   0  10   1      691.60      712.86     85.50 o 
   1  10   1      705.33      669.92     67.16 o 
   2  10   1        5.92       67.19     36.77 o 
   3  10   1      273.13      235.34     57.78 o 
   4  10   1      223.68      223.04     55.29 o 
   5  10   1      900.77      768.91     97.32 o 
   6  10   1      665.06      982.69    109.41 o 
   7  10   1     2696.94     2725.93    271.80 o 
   9  10   1      614.87      632.37    102.55 o 
  10  10   1       47.77      321.96    171.74 o 
  11  10   1       11.92       14.21     40.19 o 
  12  10   1       24.88       43.85     51.56 o 
  13  10   1       14.04        9.74     70.24 o 
  14  10   1       57.71        2.44     62.12 o 
  16  10   1        6.12        0.00     23.83 o 
  17  10   1        7.57        0.00     29.09 o 
 -10  11   1        0.08        0.00     24.97 o 
  -9  11   1       59.61       78.22     30.56 o 
  -8  11   1        4.11       10.56     17.68 o 
  -7  11   1      123.95      171.16     24.87 o 
  -6  11   1        2.97       14.07     17.58 o 
  -5  11   1        0.03        0.00     14.84 o 
  -4  11   1       87.15       82.37     26.72 o 
  -3  11   1        1.52       57.09     34.90 o 
  -1  11   1      390.58      793.47     80.91 o 
   0  11   1      312.94      464.34     62.01 o 
   1  11   1      231.82      354.85     71.50 o 
   2  11   1     1496.94     1706.89    118.70 o 
   3  11   1     1392.16     1244.29    135.81 o 
   4  11   1      596.10      595.49    132.54 o 
   5  11   1      995.00     1119.12    103.95 o 
   6  11   1       49.07       57.57     34.41 o 
   7  11   1     2544.85     2760.38    215.09 o 
   8  11   1        0.62       14.92     35.47 o 
   9  11   1       30.22       98.30     43.99 o 
  10  11   1      189.86      164.21     60.82 o 
  11  11   1        3.55       13.80     41.82 o 
  12  11   1     1044.50     1485.14    316.68 o 
  13  11   1       55.72        0.00     29.64 o 
  14  11   1       80.10        2.03     34.51 o 
  15  11   1       24.68        0.00     39.79 o 
  16  11   1        4.66        2.24     26.26 o 
  17  11   1       11.56        0.00     67.80 o 
  -9  12   1       64.71       86.85     42.40 o 
  -8  12   1        0.16        0.00      9.51 o 
  -7  12   1      178.87      344.39     47.58 o 
  -6  12   1       20.15       27.93     20.63 o 
  -5  12   1       22.62       29.97     19.67 o 
  -4  12   1      126.85      149.58     36.61 o 
  -3  12   1        0.72        1.01     16.86 o 
  -2  12   1     1005.42      923.35     89.96 o 
  -1  12   1      293.70      346.57    107.39 o 
   0  12   1     1482.25     1641.10    123.87 o 
   1  12   1       95.90      102.88     48.74 o 
   2  12   1     3026.71     2838.69    219.19 o 
   3  12   1      198.39      216.22     57.38 o 
   4  12   1     1267.64     1061.52    129.69 o 
   5  12   1       55.07       61.42     49.15 o 
   6  12   1      840.12      889.04    126.34 o 
   7  12   1        3.63       36.64     44.62 o 
   8  12   1       23.14       60.85     71.85 o 
   9  12   1     1096.66      984.66    139.39 o 
  10  12   1       13.87       59.49     48.57 o 
  11  12   1      956.84      978.86    159.56 o 
  12  12   1        6.42       23.95     47.91 o 
  13  12   1       75.26      125.05     73.08 o 
  14  12   1       80.75      152.25     80.39 o 
  15  12   1      141.10      191.63    154.28 o 
  16  12   1        9.54        0.00     92.57 o 
  -8  13   1       35.71       55.99     43.93 o 
  -7  13   1       66.12      116.99     20.32 o 
  -6  13   1        0.55        0.00     12.84 o 
  -5  13   1      237.99      408.01     66.22 o 
  -4  13   1        0.04        0.00     15.75 o 
  -3  13   1       16.75        3.81     12.88 o 
  -2  13   1       33.52       11.82     23.46 o 
  -1  13   1      447.20      460.32     62.04 o 
   0  13   1      816.76      734.02    148.37 o 
   1  13   1      656.09      740.41    114.59 o 
   2  13   1      738.34     1004.87    126.39 o 
   3  13   1       11.93       33.29     41.37 o 
   4  13   1       13.03        0.00     22.37 o 
   5  13   1        3.66        2.35     22.02 o 
   6  13   1      428.80      523.02     83.97 o 
   7  13   1      131.75      149.57     50.98 o 
   8  13   1      103.81      142.61     50.87 o 
   9  13   1       28.09       40.28     65.16 o 
  10  13   1        2.22        9.34     28.02 o 
  11  13   1      305.86      312.59     81.67 o 
  12  13   1       29.15       84.04     67.80 o 
  13  13   1       21.97       22.33     51.16 o 
  14  13   1        5.66       20.30     88.91 o 
  15  13   1       31.59       89.73     71.05 o 
  16  13   1        3.56        0.00     55.62 o 
  -7  14   1       10.76        0.00     11.29 o 
  -6  14   1        1.95        0.00     17.78 o 
  -5  14   1       46.90       45.04     22.35 o 
  -4  14   1        0.55        5.42     19.31 o 
  -3  14   1       11.32        0.34     12.06 o 
  -2  14   1        0.21       13.56     28.57 o 
  -1  14   1       53.81       36.85     28.12 o 
   0  14   1        7.72       17.38     24.77 o 
   1  14   1      109.39      126.79     53.04 o 
   2  14   1       13.18       30.74     58.73 o 
   3  14   1     2217.72     2211.77    258.21 o 
   4  14   1        7.75        5.07     24.16 o 
   5  14   1      427.35      436.27     89.49 o 
   6  14   1      823.11      864.32    137.63 o 
   7  14   1       24.96        8.24     35.67 o 
   8  14   1     2053.39     1973.72    155.14 o 
   9  14   1        7.33        7.01     26.87 o 
  10  14   1       69.48       34.70     44.55 o 
  11  14   1       17.31        9.71     34.98 o 
  12  14   1      520.09      632.55    146.16 o 
  13  14   1        3.98       32.89    102.72 o 
  14  14   1      143.49      287.85    109.62 o 
  15  14   1       19.36        0.00     50.34 o 
  16  14   1       27.13      151.84     96.22 o 
  -6  15   1        4.53        0.00     17.52 o 
  -5  15   1        3.90        0.00     31.13 o 
  -4  15   1       23.05       75.62     32.95 o 
  -3  15   1       17.81        0.00     35.32 o 
  -2  15   1       26.42       15.72     30.25 o 
  -1  15   1        3.97       10.83     28.32 o 
   0  15   1        4.25       16.36     24.73 o 
   1  15   1       11.23        0.00     17.65 o 
   2  15   1        7.74        8.41     24.56 o 
   3  15   1      389.89      370.12     79.94 o 
   4  15   1        4.28       79.20     49.40 o 
   5  15   1      225.94      278.08     59.94 o 
   6  15   1       61.29       80.56     43.12 o 
   8  15   1      300.54      180.28    131.95 o 
   9  15   1       17.97        0.55     26.31 o 
  10  15   1       72.60       45.90     74.27 o 
  11  15   1       19.64        0.00     33.58 o 
  12  15   1      110.81       50.07     73.08 o 
  13  15   1        2.11       14.62     49.13 o 
  14  15   1      188.97      239.13    107.59 o 
  -5  16   1        0.96       26.18     17.72 o 
  -4  16   1       12.30       34.62     43.80 o 
  -3  16   1       15.68       52.28     23.75 o 
  -2  16   1      114.46      130.59     69.28 o 
  -1  16   1        1.03        1.59     21.39 o 
   0  16   1      533.54      581.86    126.38 o 
   1  16   1        6.87        0.00     33.99 o 
   2  16   1       43.16       60.38     46.99 o 
   3  16   1      318.17      163.19    159.76 o 
   4  16   1        9.77       57.40     68.68 o 
   5  16   1      576.20      525.27    333.12 o 
   6  16   1        0.86        0.19     28.20 o 
   7  16   1      898.90      951.88    108.48 o 
   8  16   1        0.01        0.00     40.67 o 
   9  16   1        9.88        8.16     52.19 o 
  10  16   1       10.10        0.00     30.74 o 
  11  16   1       12.91        0.00     45.66 o 
  12  16   1       22.47       18.67     35.03 o 
  13  16   1       41.87      118.55     87.70 o 
  -4  17   1        6.90        2.10     14.27 o 
  -3  17   1       23.15       54.76     44.97 o 
  -2  17   1       37.46       25.67    104.54 o 
  -1  17   1       27.13       46.40     40.40 o 
   0  17   1      240.57      318.13     56.16 o 
   1  17   1        1.39        0.00     31.33 o 
   2  17   1      216.59      108.71    118.35 o 
   3  17   1        1.08        0.00     24.51 o 
   4  17   1       19.21        0.41     28.42 o 
   5  17   1       83.16       56.11     58.67 o 
   6  17   1       13.43       19.44     31.77 o 
   7  17   1       83.84       54.38     50.14 o 
   8  17   1       39.48        0.00     35.90 o 
   9  17   1        0.37       34.96     39.09 o 
  10  17   1        1.09        0.00     46.78 o 
  11  17   1        0.63       30.02     37.57 o 
  12  17   1        1.26        0.00     41.56 o 
  13  17   1       62.43        0.00     29.92 o 
  14  17   1        1.65        0.00     71.05 o 
  -2  18   1        0.20       10.61     16.21 o 
  -1  18   1        0.27        0.00     40.80 o 
   0  18   1        1.45       17.73     26.08 o 
   1  18   1        5.40        0.00     38.16 o 
   2  18   1       71.19       16.55     32.48 o 
   3  18   1       52.69       67.01     55.82 o 
   4  18   1       24.37       49.55     67.53 o 
   5  18   1       38.35        9.60     50.04 o 
   6  18   1        1.02       30.86     34.77 o 
   7  18   1        0.68       53.07     48.92 o 
   8  18   1       20.67       35.40     69.43 o 
   9  18   1        7.24        0.00     36.05 o 
  10  18   1       60.44        0.00     30.32 o 
  11  18   1       43.63       33.10     52.04 o 
  12  18   1        0.36        0.00     47.39 o 
  13  18   1       10.89        7.99     33.22 o 
   0  19   1        9.28       12.87     46.38 o 
   1  19   1        1.98        0.00     36.74 o 
   2  19   1        5.52        0.00     55.40 o 
   3  19   1        4.84       62.63     51.76 o 
   4  19   1       22.20        0.00     34.96 o 
   5  19   1       24.06       42.52     63.34 o 
   6  19   1        6.41       51.44     51.02 o 
   7  19   1       81.88       80.86     61.91 o 
   8  19   1        9.09        9.94     38.41 o 
   9  19   1        8.14        0.00     39.26 o 
  10  19   1       31.90       42.86     45.12 o 
  11  19   1        2.67        0.00     42.88 o 
   2  20   1        0.20       13.19     27.70 o 
   3  20   1        3.02       23.38     38.57 o 
   4  20   1       26.62        4.85     33.32 o 
   5  20   1       92.86       38.39     75.07 o 
   6  20   1        0.13       63.52     68.61 o 
   7  20   1      103.55       87.49     79.17 o 
   8  20   1        2.53       15.78     60.97 o 
   9  20   1       25.63       48.04     48.92 o 
  -7 -20   2        0.07        0.00     36.88 o 
  -6 -20   2       27.69        1.84     28.15 o 
  -5 -20   2        2.86       56.44     90.14 o 
  -4 -20   2       19.23        1.74     29.26 o 
  -3 -20   2        6.45       36.06     41.89 o 
  -2 -20   2       28.25       37.56     51.16 o 
 -10 -19   2       12.11       18.70     38.32 o 
  -9 -19   2       23.32        0.00     38.17 o 
  -8 -19   2       16.91        0.00     35.39 o 
  -7 -19   2       10.12       63.25     76.33 o 
  -6 -19   2       62.57       43.35     54.40 o 
  -5 -19   2        0.50        6.77     30.04 o 
  -4 -19   2        1.32        0.00     40.07 o 
  -3 -19   2        3.64        9.07     38.49 o 
  -2 -19   2        7.09       18.88     43.80 o 
  -1 -19   2        0.06        0.00     54.81 o 
   0 -19   2       25.56       62.15     43.24 o 
   1 -19   2        9.67        0.00     26.83 o 
 -11 -18   2       23.16        0.00     55.49 o 
 -10 -18   2        3.43        6.24     36.06 o 
  -9 -18   2      226.10      127.25    137.23 o 
  -8 -18   2        2.20        6.05     53.02 o 
  -7 -18   2       38.26       28.21     44.96 o 
  -6 -18   2       27.68       13.23     32.02 o 
  -5 -18   2       24.79       63.07     55.05 o 
  -4 -18   2        0.42       50.24     70.85 o 
  -3 -18   2       33.29       31.98     39.17 o 
  -2 -18   2       26.13       27.18     50.34 o 
  -1 -18   2        3.97        0.00     32.76 o 
   0 -18   2      278.87      331.10    229.39 o 
   1 -18   2        1.53       11.99     43.46 o 
   2 -18   2      119.53      125.12    118.75 o 
   3 -18   2        3.61        0.00     33.62 o 
 -12 -17   2       57.91       39.38     57.11 o 
 -11 -17   2        5.78        6.26     29.96 o 
 -10 -17   2        1.67       19.03     35.50 o 
  -9 -17   2      148.89       50.97     80.18 o 
  -8 -17   2        2.17       20.52     46.03 o 
  -7 -17   2      148.36       24.30     43.85 o 
  -6 -17   2       10.69        0.00     40.65 o 
  -5 -17   2      117.39       84.76     77.14 o 
  -4 -17   2        0.09        0.00     20.90 o 
  -3 -17   2       36.24       17.87     42.23 o 
  -2 -17   2        1.30        0.00     38.95 o 
  -1 -17   2      195.21      195.73    138.45 o 
   0 -17   2       68.92       65.06     73.49 o 
   1 -17   2      141.01      110.95    118.75 o 
   2 -17   2       44.47        3.09     31.89 o 
   3 -17   2       15.38       24.60     28.60 o 
   4 -17   2       69.53       16.30     29.88 o 
 -13 -16   2       10.31        2.03     77.95 o 
 -12 -16   2      121.22       68.98     79.58 o 
 -11 -16   2       25.45       25.81     34.85 o 
 -10 -16   2      107.48        0.00     32.07 o 
  -9 -16   2        3.61        0.00     28.77 o 
  -8 -16   2       11.98        0.00     43.00 o 
  -7 -16   2      119.57       62.85     79.37 o 
  -6 -16   2       87.37       63.85     63.74 o 
  -5 -16   2       31.15       18.71     39.65 o 
  -4 -16   2      114.92       93.03     71.46 o 
  -3 -16   2        3.13       19.59     37.76 o 
  -2 -16   2        0.06        0.00     42.11 o 
  -1 -16   2      324.19      473.99     80.21 o 
   0 -16   2        5.62       17.45     30.49 o 
   1 -16   2      242.44      538.04    101.35 o 
   2 -16   2       10.08        0.00     20.53 o 
   3 -16   2      110.34       92.77     96.83 o 
   4 -16   2       37.63        2.16     29.14 o 
   5 -16   2        0.75       15.24     37.55 o 
   6 -16   2      118.18      269.29    100.36 o 
 -13 -15   2        7.05        0.00     58.06 o 
 -12 -15   2       91.27       72.15     76.12 o 
 -11 -15   2       17.24        4.78     29.36 o 
 -10 -15   2      351.92      420.40    298.82 o 
  -9 -15   2       73.83      110.91     91.52 o 
  -8 -15   2      181.72      273.87     90.37 o 
  -7 -15   2       41.72       50.78     48.38 o 
  -6 -15   2       19.35        6.94     27.98 o 
  -5 -15   2        0.96        0.00     29.37 o 
  -4 -15   2       30.70        0.00     24.85 o 
  -3 -15   2        2.22        0.00     26.37 o 
  -2 -15   2       18.43        0.00     34.43 o 
  -1 -15   2      435.31      479.32     78.79 o 
   0 -15   2       72.62       78.66     64.55 o 
   1 -15   2      286.82      213.97    158.14 o 
   2 -15   2       34.73       27.16     58.70 o 
   3 -15   2      426.37      601.28    134.79 o 
   4 -15   2        0.23       20.63     39.42 o 
   5 -15   2      103.33      156.89    128.90 o 
   6 -15   2        4.23       29.33     31.02 o 
   7 -15   2        0.86       11.76     18.28 o 
 -14 -14   2       23.45       97.44     77.95 o 
 -13 -14   2       79.01      150.63     85.67 o 
 -12 -14   2        3.39        0.00    127.08 o 
 -11 -14   2      226.31      148.45    127.89 o 
 -10 -14   2       63.34       87.29     59.86 o 
  -9 -14   2        2.57       16.87     31.03 o 
  -8 -14   2       95.04      134.79     61.37 o 
  -7 -14   2      638.67      690.74     94.78 o 
  -6 -14   2       44.11       34.74     35.78 o 
  -5 -14   2       38.34        0.00     35.76 o 
  -4 -14   2        2.26        0.00     35.04 o 
  -3 -14   2       14.58       18.94     31.41 o 
  -2 -14   2     1661.81     1694.22    141.07 o 
  -1 -14   2       60.96        0.00     63.53 o 
   0 -14   2      107.57       58.55     69.87 o 
   1 -14   2      125.64      139.62     59.75 o 
   2 -14   2        0.31       17.34     38.06 o 
   3 -14   2      186.96      135.68    126.47 o 
   4 -14   2        6.13        5.52     23.46 o 
   5 -14   2      235.81      279.19    226.14 o 
   6 -14   2        3.27        0.00     13.14 o 
   7 -14   2        0.78        5.19     15.81 o 
   8 -14   2        0.57        0.00     16.14 o 
 -15 -13   2       14.45        0.00     36.13 o 
 -14 -13   2      105.58       61.31    116.52 o 
 -13 -13   2        9.70        0.00    112.06 o 
 -12 -13   2      228.28      264.71     98.66 o 
 -11 -13   2      692.79      764.88    100.53 o 
 -10 -13   2      154.32      181.30     65.11 o 
  -9 -13   2       35.46       53.25     38.38 o 
  -8 -13   2        7.05        0.00     23.87 o 
  -7 -13   2     1177.95     1250.06    139.70 o 
  -6 -13   2       10.06        5.44     28.83 o 
  -5 -13   2      406.35      459.95     81.09 o 
  -4 -13   2      118.54      115.39     49.54 o 
  -3 -13   2        0.89       50.08     39.54 o 
  -2 -13   2     1141.14     1011.32    114.73 o 
  -1 -13   2        0.06      117.04     53.25 o 
   0 -13   2       41.34       90.13     55.01 o 
   1 -13   2        6.33        3.07     30.10 o 
   2 -13   2      131.08      162.14     49.71 o 
   3 -13   2        7.74       19.99     29.79 o 
   4 -13   2        4.79        1.10     19.07 o 
   5 -13   2       81.49       68.60     74.70 o 
   6 -13   2       65.46       69.06     25.54 o 
   7 -13   2       11.18        0.00     10.25 o 
   8 -13   2       51.07       57.00     22.46 o 
   9 -13   2        2.28        0.00     22.04 o 
 -15 -12   2        2.42       53.59    108.81 o 
 -14 -12   2        4.33        0.00     50.75 o 
 -13 -12   2        2.04        0.00     49.94 o 
 -12 -12   2      122.25      185.54     82.82 o 
 -11 -12   2       55.44       62.37     51.56 o 
 -10 -12   2      225.55      346.05     85.09 o 
  -9 -12   2        0.15        0.00     63.00 o 
  -8 -12   2      242.35      169.66     69.32 o 
  -7 -12   2        7.43       16.28     39.69 o 
  -6 -12   2      158.84      207.47     77.55 o 
  -5 -12   2       61.04      114.67     58.32 o 
  -4 -12   2       17.98        1.95     21.73 o 
  -3 -12   2        2.78        3.53     23.91 o 
  -2 -12   2        1.77      616.11    594.18 o 
  -1 -12   2     3473.51     3606.25    294.96 o 
   0 -12   2        5.06       10.37     27.56 o 
   1 -12   2       34.17       68.79     41.71 o 
   2 -12   2      905.86     1084.12    141.45 o 
   3 -12   2      799.30      946.04    104.16 o 
   4 -12   2      384.54      392.41     64.05 o 
   5 -12   2       37.27       13.74     31.57 o 
   6 -12   2       76.36      100.29     33.01 o 
   7 -12   2        1.09        0.00     10.18 o 
   8 -12   2       52.25      101.56     25.02 o 
   9 -12   2        0.20        0.00     11.95 o 
  10 -12   2        0.69        0.00     38.81 o 
 -15 -11   2       30.72       18.68     44.66 o 
 -14 -11   2       38.62       69.43     58.87 o 
 -13 -11   2      234.65      427.52    187.57 o 
 -12 -11   2       21.35      132.36    127.89 o 
 -11 -11   2      434.26      576.52    122.61 o 
 -10 -11   2     1486.63     1863.70    144.75 o 
  -9 -11   2       15.87       32.62     31.27 o 
  -8 -11   2      151.01      245.15     71.99 o 
  -7 -11   2        9.37        0.00     28.72 o 
  -6 -11   2      636.02      753.79    117.86 o 
  -5 -11   2      711.69      703.72    117.61 o 
  -4 -11   2      408.86      559.18     80.11 o 
  -3 -11   2      541.55      630.46     81.11 o 
  -2 -11   2      312.33      274.72     58.51 o 
  -1 -11   2      689.38      709.75     85.26 o 
   0 -11   2      258.69      306.51     76.26 o 
   1 -11   2      595.76      706.68    111.89 o 
   2 -11   2      143.85      225.04     59.18 o 
   3 -11   2      399.00      460.52     75.05 o 
   4 -11   2        0.49        4.34     24.69 o 
   5 -11   2       54.44       45.02     31.39 o 
   6 -11   2       54.18       85.83     20.57 o 
   7 -11   2       43.09       93.26     27.49 o 
   8 -11   2       42.84       55.66     21.62 o 
   9 -11   2        0.57       23.91     14.01 o 
  10 -11   2      216.11      429.55     88.10 o 
  11 -11   2        0.01       23.10     52.65 o 
 -16 -10   2        2.54        1.22     56.43 o 
 -15 -10   2       29.57       13.01     32.80 o 
 -14 -10   2        0.92       45.07     88.51 o 
 -13 -10   2      255.17      493.69    107.18 o 
 -12 -10   2        7.06        0.00     28.83 o 
 -11 -10   2      608.64      909.44    135.60 o 
 -10 -10   2      591.88      673.55    219.24 o 
  -9 -10   2      981.80     1136.45    139.20 o 
  -8 -10   2      237.77      332.42     74.57 o 
  -7 -10   2      248.50      250.45     55.83 o 
  -6 -10   2     2338.29     2073.15    149.70 o 
  -5 -10   2        2.97       44.55     31.89 o 
  -4 -10   2      102.48      312.02     76.06 o 
  -3 -10   2      209.22      233.86     51.15 o 
  -2 -10   2     2203.02     2075.07    162.58 o 
  -1 -10   2       91.76      119.99     51.91 o 
   1 -10   2      478.95      483.03    124.87 o 
   2 -10   2      574.72      571.66     93.86 o 
   3 -10   2     1753.19     1673.34    130.59 o 
   4 -10   2       26.52       16.92     26.41 o 
   5 -10   2      425.18      291.97     68.26 o 
   6 -10   2       35.87       21.17     12.93 o 
   7 -10   2      852.89     1306.38     73.08 o 
   8 -10   2        9.24       30.64     14.40 o 
   9 -10   2       22.91        0.00     17.54 o 
  10 -10   2        5.74        6.94     22.34 o 
  11 -10   2        0.19        0.00     28.83 o 
 -16  -9   2       31.86       48.47     49.53 o 
 -15  -9   2        4.87        0.00     31.03 o 
 -14  -9   2       61.77        3.09     22.10 o 
 -13  -9   2       74.54       33.29     45.88 o 
 -12  -9   2       24.00        0.00     30.86 o 
 -11  -9   2     1496.90     2644.27    391.38 o 
 -10  -9   2      175.47      189.20     71.46 o 
  -9  -9   2     2549.47     3148.79    186.82 o 
  -8  -9   2       92.64       55.78     33.35 o 
  -7  -9   2     1907.73     2126.97    168.74 o 
  -6  -9   2      510.93      501.51     85.91 o 
  -5  -9   2      868.99      842.27     86.01 o 
  -4  -9   2        4.23       46.33     35.33 o 
  -3  -9   2      726.66      598.12     81.40 o 
  -2  -9   2      269.46      524.45     66.71 o 
  -1  -9   2      120.21      114.53     45.40 o 
   1  -9   2       27.24       28.27     26.53 o 
   2  -9   2     5370.04     6399.88    352.89 o 
   3  -9   2      748.42      785.42     83.08 o 
   4  -9   2      455.19      445.32     76.52 o 
   5  -9   2      118.01      169.68     60.55 o 
   6  -9   2      104.76       85.50     21.59 o 
   7  -9   2     1057.24     1442.51     81.18 o 
   8  -9   2        3.62        4.46     12.52 o 
   9  -9   2       59.81       50.90     18.62 o 
  10  -9   2        0.11        0.00     22.48 o 
  11  -9   2       29.25       36.58     35.93 o 
  12  -9   2        9.23       19.63     36.88 o 
 -16  -8   2       50.60        0.00     56.00 o 
 -15  -8   2        4.72        0.00     22.76 o 
 -14  -8   2      381.03      397.62    111.74 o 
 -13  -8   2        5.65        9.65     32.12 o 
 -12  -8   2       13.25       45.47     83.23 o 
 -11  -8   2      970.98     1382.02    263.90 o 
 -10  -8   2      122.48      136.82     62.93 o 
  -9  -8   2     1196.88     1306.91    272.02 o 
  -8  -8   2       46.06       35.17     35.09 o 
  -7  -8   2      575.06      849.32    136.71 o 
  -6  -8   2        0.07        0.00     25.78 o 
  -5  -8   2        0.76        0.00     38.67 o 
  -4  -8   2       20.74        9.58     25.02 o 
  -3  -8   2     1618.86     1553.49    138.18 o 
  -2  -8   2      115.38      153.99     42.20 o 
  -1  -8   2      204.71      117.89     45.58 o 
   0  -8   2     2476.12     3108.80    213.68 o 
   1  -8   2     1294.42     1129.61    108.75 o 
   2  -8   2     4277.10     4081.82    294.31 o 
   3  -8   2       35.00      142.95     49.81 o 
   4  -8   2     1960.42     2679.90    241.55 o 
   5  -8   2      253.66      283.19     69.77 o 
   6  -8   2     1831.35     2194.17    115.16 o 
   7  -8   2       46.82       58.62     19.74 o 
   8  -8   2       79.52       91.51     44.06 o 
   9  -8   2      163.03      163.10     76.53 o 
  10  -8   2       41.76       51.02     10.76 o 
  11  -8   2        9.99        0.00     24.20 o 
  12  -8   2       10.57        0.00     38.16 o 
  13  -8   2        0.03       30.92     55.84 o 
 -16  -7   2        4.18        3.98     26.13 o 
 -15  -7   2        5.16        0.00     23.91 o 
 -14  -7   2      186.75      204.06     73.74 o 
 -13  -7   2       27.87       11.35     11.20 o 
 -12  -7   2       23.61       17.86     35.73 o 
 -11  -7   2        1.99        0.00     26.39 o 
 -10  -7   2      650.77     1172.53    142.10 o 
  -9  -7   2      334.66      453.91    161.59 o 
  -8  -7   2      262.97      218.83     64.55 o 
  -7  -7   2      687.88      654.58     75.97 o 
  -6  -7   2       37.67       39.04     30.28 o 
  -5  -7   2     4802.36     6189.42    382.57 o 
  -4  -7   2      786.39      723.54    116.93 o 
  -3  -7   2     4771.00     4728.85    382.25 o 
  -2  -7   2        1.37        9.87     25.35 o 
  -1  -7   2     2708.51     1905.73    194.08 o 
   0  -7   2      826.08      882.78     81.67 o 
   1  -7   2        9.08       62.37     29.99 o 
   2  -7   2      388.89      596.01     65.60 o 
   3  -7   2       60.98       94.22     32.15 o 
   4  -7   2     1435.76     1438.43    126.87 o 
   5  -7   2      169.63      201.03     42.00 o 
   6  -7   2      599.09      688.34     36.55 o 
   7  -7   2       15.74       24.35     14.84 o 
   8  -7   2     1262.62     1373.92    105.20 o 
   9  -7   2        7.07        1.93     24.10 o 
  10  -7   2       67.45       53.00     10.38 o 
  11  -7   2       16.38        4.06     37.49 o 
  12  -7   2        7.82        8.41     28.54 o 
  13  -7   2        0.72       12.12     30.14 o 
 -16  -6   2        0.49       39.30     39.18 o 
 -15  -6   2       39.54       53.36     26.94 o 
 -14  -6   2       31.59       22.99     19.35 o 
 -13  -6   2        1.41        0.00     14.02 o 
 -12  -6   2       12.85        6.16     14.86 o 
 -11  -6   2       10.63       27.61     35.73 o 
 -10  -6   2     2654.91     3773.76    261.87 o 
  -9  -6   2      282.16      450.25    153.47 o 
  -8  -6   2      941.22     1142.08    118.96 o 
  -7  -6   2        1.83        0.00     26.32 o 
  -6  -6   2      359.95      443.61     48.61 o 
  -5  -6   2      106.59      112.12     38.02 o 
  -4  -6   2     1343.57     1602.11    172.72 o 
  -3  -6   2      402.34      290.21     58.32 o 
  -2  -6   2      465.93      490.16     78.67 o 
  -1  -6   2     9007.43     7361.21    564.95 o 
   0  -6   2       20.20      108.26     42.95 o 
   1  -6   2     2728.93     2123.32    119.40 o 
   2  -6   2       28.64      106.98     32.86 o 
   3  -6   2    26875.98    38048.28   1870.11 o 
   4  -6   2       63.73       71.69     27.69 o 
   5  -6   2     6387.57     6165.95    244.65 o 
   6  -6   2     1451.18     1368.30     76.89 o 
   7  -6   2       50.39       85.68     42.96 o 
   8  -6   2     2251.81     2344.52    179.27 o 
   9  -6   2        0.74        5.86      6.54 o 
  10  -6   2      388.70      390.92     57.85 o 
  11  -6   2        1.02        0.00     29.11 o 
  12  -6   2      305.31      428.14    296.58 o 
  13  -6   2        0.00        0.00     28.27 o 
  14  -6   2        3.34       38.57     46.69 o 
 -16  -5   2        0.44        9.41     21.44 o 
 -15  -5   2       22.10       12.15     15.46 o 
 -14  -5   2       26.18       20.27     18.63 o 
 -13  -5   2        6.42        7.06     15.39 o 
 -12  -5   2        0.20       28.29     19.05 o 
 -11  -5   2      186.47      174.71     31.90 o 
 -10  -5   2      273.43      193.73    186.96 o 
  -9  -5   2      744.07     1094.57    198.53 o 
  -8  -5   2     1506.17     2176.16    156.72 o 
  -7  -5   2     6068.93     8198.75    583.42 o 
  -6  -5   2      281.41      454.94     46.67 o 
  -5  -5   2      100.33       86.84     27.98 o 
  -3  -5   2      730.53      928.51     93.32 o 
  -2  -5   2     1127.66     1348.16     95.76 o 
  -1  -5   2      265.19      312.07     69.10 o 
   0  -5   2      480.88      354.06     68.89 o 
   1  -5   2     4971.24     4416.56    202.82 o 
   2  -5   2     8981.02    10513.01    664.21 o 
   3  -5   2     6263.69     6601.59    268.66 o 
   4  -5   2       41.45       21.82     27.16 o 
   5  -5   2      677.38      908.45     74.53 o 
   6  -5   2        2.18        8.18     19.94 o 
   8  -5   2        0.81       20.75     24.97 o 
   9  -5   2     1080.77     1090.80     37.97 o 
  10  -5   2        1.47       14.73     29.44 o 
  11  -5   2      175.71      183.39     47.11 o 
  12  -5   2       36.86       52.72     35.17 o 
  13  -5   2       16.77        7.96     23.68 o 
  14  -5   2       42.95       36.95     47.10 o 
 -16  -4   2        6.72        0.00     24.28 o 
 -15  -4   2        0.74       13.52      9.17 o 
 -14  -4   2       58.54       76.52     27.99 o 
 -13  -4   2       76.57       80.12     25.82 o 
 -12  -4   2     1708.81     1677.26    249.08 o 
 -11  -4   2      262.04      229.18     41.58 o 
 -10  -4   2        0.40       12.69     18.16 o 
  -9  -4   2       30.01       35.30     16.68 o 
  -8  -4   2        3.89        0.00     24.77 o 
  -7  -4   2     2177.58     2997.49    172.55 o 
  -6  -4   2      612.12      808.34     88.51 o 
  -5  -4   2      173.54      215.37     42.88 o 
  -3  -4   2        3.74        0.00     40.74 o 
  -2  -4   2      182.89      395.49    174.58 o 
  -1  -4   2       82.33       50.64     44.77 o 
   0  -4   2     2866.99     3471.95    252.92 o 
   1  -4   2      461.66      394.77     75.49 o 
   2  -4   2     1300.95     1041.91    148.28 o 
   3  -4   2      337.73      300.59     53.31 o 
   4  -4   2      653.23      617.52     55.80 o 
   5  -4   2     3679.75     3789.99    289.68 o 
   6  -4   2     2938.94     2417.32    260.65 o 
   7  -4   2     1118.70     1127.60     96.94 o 
   8  -4   2     1294.32     1259.44     39.03 o 
   9  -4   2       10.16       17.40     24.38 o 
  10  -4   2        3.52        0.00     23.68 o 
  11  -4   2      969.03     1105.61    118.07 o 
  12  -4   2       21.72       18.29     26.34 o 
  13  -4   2      153.03      185.14     64.96 o 
  14  -4   2       35.71       65.37     88.10 o 
  15  -4   2        4.15       98.25    110.03 o 
 -15  -3   2        6.63        0.00     45.06 o 
 -14  -3   2       15.04       16.15     14.03 o 
 -13  -3   2       65.48       60.42     20.65 o 
 -12  -3   2     1077.71     1101.68    111.72 o 
 -11  -3   2      215.87      185.17     30.52 o 
 -10  -3   2     1270.51     1364.77    287.42 o 
  -9  -3   2      269.92      238.87     43.25 o 
  -8  -3   2     2049.64     1964.00    213.06 o 
  -7  -3   2      203.70      267.55     50.34 o 
  -6  -3   2       11.63       17.46     44.66 o 
  -5  -3   2     2140.46     2615.45    151.44 o 
  -4  -3   2      203.31      220.97     40.54 o 
  -3  -3   2      408.19      386.03     45.32 o 
  -2  -3   2      178.14      146.61     48.31 o 
  -1  -3   2     2516.23     3204.96    443.35 o 
   0  -3   2     1264.01     1402.06    126.02 o 
   1  -3   2      836.18     1130.47    205.23 o 
   2  -3   2     2746.32     2326.88    150.12 o 
   3  -3   2     3923.16     3511.37    206.25 o 
   4  -3   2      825.25      659.64     97.03 o 
   6  -3   2      342.42      353.09     42.31 o 
   7  -3   2       30.45       27.65     11.21 o 
   8  -3   2      372.88      372.71     50.10 o 
   9  -3   2       10.35        5.69     19.52 o 
  10  -3   2      535.44      520.81     83.55 o 
  11  -3   2      181.54      213.06     47.70 o 
  12  -3   2       62.53       47.50     43.44 o 
  13  -3   2      275.70      319.52    142.51 o 
  14  -3   2        1.55        4.06     51.97 o 
  15  -3   2        0.43        0.00     47.91 o 
 -15  -2   2       21.13       14.34     25.26 o 
 -14  -2   2        2.52        0.00     12.00 o 
 -13  -2   2      110.05      118.47     26.90 o 
 -12  -2   2       55.00       47.21     18.13 o 
 -11  -2   2      263.92      249.00     29.06 o 
 -10  -2   2      502.91      454.63     72.56 o 
  -9  -2   2       17.12        8.90      9.69 o 
  -8  -2   2      248.77      238.76     35.21 o 
  -7  -2   2       21.35       14.52     14.56 o 
  -6  -2   2       91.19       61.80     19.11 o 
  -5  -2   2     1375.36     1539.55    174.58 o 
  -4  -2   2      256.28      282.17     48.72 o 
  -3  -2   2      500.61      384.39     74.58 o 
  -2  -2   2      292.30      316.53     59.83 o 
  -1  -2   2        2.85       25.84     20.09 o 
   0  -2   2      484.10      425.29     40.90 o 
   1  -2   2     9315.18     9737.33   1168.26 o 
   2  -2   2        1.12       66.68     69.87 o 
   3  -2   2    14258.12    13862.84    861.12 o 
   4  -2   2     2280.48     2170.54    119.29 o 
   5  -2   2     2711.01     2361.41     57.16 o 
   6  -2   2      985.55     1109.68     76.75 o 
   7  -2   2      998.41      975.66     70.71 o 
   8  -2   2      142.57      142.28     34.00 o 
   9  -2   2        5.59        0.00     26.42 o 
  10  -2   2       48.26      121.73     40.81 o 
  11  -2   2        3.60        0.00     30.04 o 
  12  -2   2       55.64       51.97     76.33 o 
  13  -2   2       53.29       43.04     77.95 o 
  14  -2   2        0.96        0.00     25.58 o 
  15  -2   2        9.23        0.00     41.82 o 
  16  -2   2       10.79       11.37     65.77 o 
 -15  -1   2       35.24       52.67     38.57 o 
 -14  -1   2        6.25        0.00      9.67 o 
 -13  -1   2      674.40      698.14     54.69 o 
 -12  -1   2       31.45       28.66     16.34 o 
 -11  -1   2      591.29      569.12     40.91 o 
 -10  -1   2      140.89      162.75     29.99 o 
  -9  -1   2      186.05      149.85     19.78 o 
  -8  -1   2       24.54       39.83     13.37 o 
  -7  -1   2      752.41      693.57    115.10 o 
  -6  -1   2     1825.45     1529.56     76.39 o 
  -5  -1   2        0.94        0.00     10.13 o 
  -4  -1   2      410.32      369.17     31.79 o 
  -3  -1   2      717.93      714.12     79.58 o 
  -2  -1   2     6679.60     9425.89    329.66 o 
  -1  -1   2     8834.57    12448.72   1529.20 o 
   0  -1   2    16797.68    14001.71   1783.35 o 
   1  -1   2     1099.44     2108.75    894.01 o 
   2  -1   2     9105.41    10680.47    417.81 o 
   3  -1   2      930.24      856.64    157.29 o 
   4  -1   2      394.23      301.06     48.14 o 
   5  -1   2     5349.09     4402.81    216.34 o 
   6  -1   2        7.28       84.08     50.23 o 
   7  -1   2     5770.01     5137.24    240.52 o 
   8  -1   2       35.52       99.57     40.64 o 
   9  -1   2      225.54      216.30     44.03 o 
  10  -1   2      314.06      331.30     76.73 o 
  11  -1   2      165.43      228.17     71.05 o 
  12  -1   2       23.08       49.94     78.36 o 
  13  -1   2       19.15       49.13     43.04 o 
  14  -1   2       31.31       31.26     38.98 o 
  15  -1   2       11.43        0.00     48.72 o 
  16  -1   2       34.63       97.85     58.46 o 
 -15   0   2        0.03        0.00     18.31 o 
 -14   0   2       16.51       17.87     35.96 o 
 -13   0   2       89.76       84.31     31.52 o 
 -12   0   2        8.13        1.51      9.60 o 
 -11   0   2      875.98      810.58    186.76 o 
 -10   0   2        1.40        0.00     17.65 o 
  -9   0   2     2868.00     2566.13    136.67 o 
  -8   0   2        8.82        0.64      8.19 o 
  -7   0   2      258.27      282.11     40.27 o 
  -6   0   2     2001.02     1617.10    189.40 o 
  -5   0   2      315.35      298.00     79.98 o 
  -4   0   2      378.03      318.91     43.85 o 
  -3   0   2      969.74     1575.20     60.07 o 
  -2   0   2    27231.10    26816.69    990.91 o 
   4   0   2     1283.81     1270.82    119.96 o 
   5   0   2     7698.36     6657.41    609.52 o 
   6   0   2     1547.02     1298.04     48.31 o 
   7   0   2      196.44      172.98     19.71 o 
   8   0   2       14.11       10.90      7.92 o 
   9   0   2     3282.20     2565.54    220.05 o 
  10   0   2       11.49        5.56     10.96 o 
  11   0   2      205.24      182.29     66.18 o 
  12   0   2        1.31        0.00     57.25 o 
  13   0   2      195.50      197.32     68.21 o 
  14   0   2        4.42        0.00     27.20 o 
  15   0   2       67.96        0.41     43.85 o 
  16   0   2        3.68        0.00     27.20 o 
 -15   1   2        0.65        0.00     25.88 o 
 -14   1   2       39.87       24.31     31.87 o 
 -13   1   2        2.84        7.91     14.01 o 
 -12   1   2       29.56       44.56     28.83 o 
 -11   1   2     1070.95     1226.84    100.69 o 
 -10   1   2      104.47      119.02     24.62 o 
  -9   1   2     2251.25     2229.96    119.36 o 
  -7   1   2     2172.36     2005.30     90.28 o 
  -6   1   2       87.61      159.13     27.40 o 
  -5   1   2     1668.28     1348.50     67.81 o 
  -4   1   2     1869.10     1542.61     81.39 o 
  -3   1   2      979.57     1214.11     55.13 o 
  -2   1   2      879.35      865.83     62.61 o 
  -1   1   2    16456.81    14954.85    783.20 o 
   2   1   2      526.38      429.93     37.14 o 
   3   1   2      164.26      157.93    106.78 o 
   4   1   2    16690.66    19001.17   1149.38 o 
   5   1   2      748.89     1321.12    237.51 o 
   6   1   2     2992.72     2911.01    194.88 o 
   7   1   2     2031.28     1993.05    259.84 o 
   8   1   2     1333.79     1268.50    140.68 o 
   9   1   2      543.00      415.82     53.59 o 
  10   1   2       51.17       47.94     10.18 o 
  11   1   2       23.08       21.98     25.78 o 
  12   1   2       16.68       22.14     45.47 o 
  13   1   2        4.80        0.00     26.39 o 
  14   1   2        0.11       17.05     64.15 o 
  15   1   2       33.72        1.62     27.61 o 
  16   1   2        6.07        0.00     25.09 o 
  17   1   2       77.69      235.07    139.66 o 
 -14   2   2       69.40       22.74     52.78 o 
 -13   2   2        0.20        6.90     23.55 o 
 -12   2   2      168.56      205.84     92.16 o 
 -11   2   2       18.82        2.16      7.13 o 
 -10   2   2       66.98       54.20     13.60 o 
  -9   2   2       83.60      104.01     25.93 o 
  -8   2   2      490.89      469.27     33.71 o 
  -7   2   2     2192.04     1739.89     99.95 o 
  -6   2   2       16.48       12.16      7.94 o 
  -5   2   2     1461.37     1386.41     99.97 o 
  -4   2   2       65.67       61.91     11.22 o 
  -3   2   2        9.32        0.00      9.31 o 
  -2   2   2       38.43        9.04     12.23 o 
  -1   2   2     1950.59     1550.01     75.37 o 
   0   2   2     1479.67     1084.81     81.34 o 
   1   2   2     1972.12     2121.85    187.78 o 
   2   2   2     2676.93     3191.14    122.21 o 
   3   2   2        2.34       30.04     36.13 o 
   5   2   2      271.35      237.92     64.96 o 
   6   2   2     3378.42     3097.77    348.75 o 
   7   2   2       27.29       56.43     37.76 o 
   8   2   2        2.13       24.36     54.40 o 
   9   2   2        4.05        1.71      7.31 o 
  10   2   2       15.59       19.79     10.40 o 
  11   2   2      400.24      219.91     73.69 o 
  12   2   2     1126.78      835.71    144.33 o 
  13   2   2        0.44        0.00      9.13 o 
  14   2   2       45.56       30.63     34.71 o 
  16   2   2        1.29        0.00     30.60 o 
  17   2   2      364.44      483.12    290.09 o 
 -14   3   2       22.73       56.84     36.95 o 
 -13   3   2       22.73       61.71     36.54 o 
 -12   3   2       53.83       56.43     62.93 o 
 -11   3   2        1.12       35.73     56.43 o 
 -10   3   2        2.23        0.00     20.30 o 
  -9   3   2       18.10        0.00     25.98 o 
  -8   3   2      325.85      227.44    117.54 o 
  -7   3   2      201.73      184.88     15.20 o 
  -6   3   2      127.36      133.60     12.32 o 
  -5   3   2      413.73      409.37     23.03 o 
  -4   3   2     1361.73     1211.35     35.76 o 
  -3   3   2      235.70      154.61     20.90 o 
  -2   3   2       43.50       34.81     11.38 o 
  -1   3   2    13681.55    12604.67    680.30 o 
   0   3   2     2354.48     2500.10    131.67 o 
   1   3   2     2691.99     2926.40    152.09 o 
   2   3   2      109.18      109.87     39.31 o 
   3   3   2     3027.17     3349.41    165.92 o 
   4   3   2     1562.17     1583.40    143.72 o 
   5   3   2     7591.42     8943.35    666.24 o 
   6   3   2      655.04      641.48     84.04 o 
   7   3   2        6.69        4.87     26.80 o 
   8   3   2     2948.29     3304.43    235.89 o 
   9   3   2      419.01      356.87     71.05 o 
  10   3   2      778.63      777.08    185.14 o 
  11   3   2       25.10        7.12     10.94 o 
  12   3   2        3.72        1.61     19.14 o 
  13   3   2       33.73       40.01     20.33 o 
  14   3   2       74.77       52.39     25.08 o 
  15   3   2       15.99        2.81     24.44 o 
  16   3   2       22.88        2.59     21.61 o 
  17   3   2       82.45        0.00     23.33 o 
 -13   4   2       86.22       81.20     43.44 o 
 -11   4   2      123.91       80.39     68.61 o 
 -10   4   2       12.89        2.84     19.89 o 
  -9   4   2      168.82      174.44     35.26 o 
  -8   4   2     1275.38     1393.20     75.84 o 
  -7   4   2      721.02      663.68     31.68 o 
  -6   4   2     1148.23     1030.61     53.53 o 
  -5   4   2      423.85      415.25     58.07 o 
  -4   4   2       10.13        1.02     10.35 o 
  -3   4   2      556.44      522.80     39.29 o 
  -2   4   2       47.07       24.66     11.34 o 
  -1   4   2        2.56        1.37     10.67 o 
   0   4   2     5496.68     5807.74    333.93 o 
   1   4   2     3568.87     3659.46    172.47 o 
   2   4   2     1152.24     1355.53    120.75 o 
   3   4   2     5244.73     5753.69    295.05 o 
   4   4   2     4462.77     8111.92    371.20 o 
   5   4   2     2357.75     3511.08    232.64 o 
   8   4   2     2067.56     2053.95    157.53 o 
   9   4   2      136.69      328.76     64.40 o 
  10   4   2      265.79      324.70     95.59 o 
  11   4   2      213.37      299.72     68.78 o 
  12   4   2     1242.46     1053.57    101.82 o 
  13   4   2       26.12       30.89     13.22 o 
  14   4   2      328.62      261.95    100.78 o 
  15   4   2        8.34       12.65      8.98 o 
  17   4   2        0.05        2.44     41.60 o 
 -13   5   2       41.01        0.00     64.15 o 
 -12   5   2       44.51       74.30     71.86 o 
 -11   5   2      190.54      161.59     51.56 o 
 -10   5   2        0.26       10.56     19.23 o 
  -9   5   2     1034.16     1278.98     78.11 o 
  -8   5   2      214.07      270.04     29.31 o 
  -7   5   2       37.48       28.18     29.23 o 
  -6   5   2      107.79       94.15     22.61 o 
  -5   5   2      566.93      496.70     52.77 o 
  -4   5   2      379.98      377.51     29.27 o 
  -1   5   2      412.65      232.49     69.03 o 
   0   5   2       24.89        0.00     27.27 o 
   1   5   2      634.20      481.24     63.14 o 
   2   5   2      295.21      280.34     41.27 o 
   3   5   2     4330.15     4913.29    328.63 o 
   4   5   2     2376.97     3076.22    230.52 o 
   5   5   2     2158.08     2480.85    116.27 o 
   6   5   2     1763.24     1974.78    149.00 o 
   7   5   2    17356.97    23817.53   1636.99 o 
   9   5   2      440.55      602.10    160.37 o 
  10   5   2        9.63       37.00     38.23 o 
  11   5   2      551.79      676.98    104.24 o 
  12   5   2       89.93      138.82     58.21 o 
  13   5   2       10.46        0.00     43.12 o 
  14   5   2       29.58       26.74      9.05 o 
  15   5   2        3.44        0.00      9.37 o 
  17   5   2        8.26        0.00     21.50 o 
 -13   6   2        1.86      132.76     85.67 o 
 -12   6   2        5.34        0.00     26.80 o 
 -11   6   2        8.27       32.48     31.67 o 
 -10   6   2      596.77      806.37     89.73 o 
  -9   6   2      138.60      134.38     17.21 o 
  -8   6   2      754.11      873.16     78.34 o 
  -7   6   2        2.98        2.46      8.08 o 
  -6   6   2      425.84      399.95     40.96 o 
  -5   6   2     2224.23     2336.57     97.07 o 
  -4   6   2       75.97       95.62     15.75 o 
  -3   6   2     8760.98     9443.56    295.08 o 
  -2   6   2       99.34      106.68     21.28 o 
  -1   6   2      405.09      728.94     64.24 o 
   0   6   2     2047.53     1671.50     97.64 o 
   2   6   2     3941.23     3601.21    217.21 o 
   3   6   2      190.31      109.36     40.90 o 
   4   6   2     1348.19     1115.74     90.99 o 
   5   6   2      310.33      333.07     46.65 o 
   6   6   2      248.60      235.47     75.71 o 
   7   6   2      901.50     1159.13    124.64 o 
   8   6   2     1228.18     1378.37    127.89 o 
   9   6   2       47.04       33.29     40.60 o 
  10   6   2     1329.52     1672.31    282.17 o 
  11   6   2     1037.69      940.98    571.04 o 
  12   6   2       75.83       67.46     40.56 o 
  13   6   2       44.09      121.43     43.30 o 
  14   6   2        1.23       11.27     34.52 o 
  15   6   2       94.16        7.78     29.55 o 
  16   6   2       37.89        3.33     10.30 o 
  17   6   2       11.02        0.00     28.89 o 
 -12   7   2       12.20        1.62     20.71 o 
 -11   7   2       10.42       13.85     19.52 o 
 -10   7   2      452.63      537.53     60.57 o 
  -9   7   2       26.70       20.20      9.22 o 
  -8   7   2     1490.62     1801.27    136.21 o 
  -7   7   2        1.56       11.87     14.90 o 
  -6   7   2       39.81       51.93     14.91 o 
  -5   7   2       10.20       12.96     16.09 o 
  -4   7   2       22.14        9.09     16.45 o 
  -3   7   2      805.14      784.67     39.31 o 
  -2   7   2      150.82      198.73     26.37 o 
  -1   7   2     3007.60     2685.55    176.28 o 
   1   7   2      325.84      289.12     38.90 o 
   2   7   2       99.66       80.88     33.62 o 
   3   7   2    15283.79    17746.41    893.21 o 
   4   7   2     1030.15     1070.88    140.57 o 
   5   7   2    13271.39    18506.31    756.27 o 
   6   7   2      141.15      194.83     49.40 o 
   7   7   2      450.16      421.47     52.55 o 
   8   7   2      790.75      721.46     95.82 o 
   9   7   2        7.12       39.79     39.79 o 
  10   7   2     1065.07     1766.50    295.57 o 
  11   7   2       37.60       20.30     40.60 o 
  12   7   2     1158.81     1102.90    708.47 o 
  13   7   2      427.50      461.85     76.73 o 
  14   7   2       52.67       35.66     41.21 o 
  15   7   2      132.52       19.66     39.28 o 
  16   7   2       46.74       28.79     13.58 o 
  17   7   2        4.23        2.68     31.28 o 
 -11   8   2       79.68       51.74     50.95 o 
 -10   8   2       22.47       33.86     14.30 o 
  -9   8   2       66.94       66.41     20.34 o 
  -8   8   2       69.62       86.89     15.69 o 
  -7   8   2        6.26        2.85     10.21 o 
  -6   8   2     1026.26     1211.86     75.37 o 
  -5   8   2      115.21      111.86     21.82 o 
  -4   8   2      420.62      443.29     32.36 o 
  -3   8   2       24.43       50.23     23.84 o 
  -2   8   2       27.91        0.00     12.99 o 
  -1   8   2      979.15      692.24     66.99 o 
   0   8   2       12.12       45.17     43.21 o 
   1   8   2      626.96      433.83     46.63 o 
   2   8   2      603.17      534.36     69.41 o 
   3   8   2    14597.33    15652.76    867.21 o 
   4   8   2      225.71      212.02     41.65 o 
   5   8   2      808.26      723.76     81.75 o 
   6   8   2      196.42      250.64     54.04 o 
   7   8   2      488.47      581.96     60.50 o 
   8   8   2       17.93        0.00     25.53 o 
   9   8   2      376.55      451.07     95.41 o 
  10   8   2      345.04      382.45    157.53 o 
  11   8   2      174.49      221.68     76.73 o 
  12   8   2        3.86        4.47     32.48 o 
  13   8   2        4.94        0.00     29.53 o 
  14   8   2       30.63       11.46     27.52 o 
  15   8   2        1.39        0.00     22.66 o 
  16   8   2       41.84        0.78     27.16 o 
  17   8   2       47.21        0.00     24.23 o 
 -11   9   2      141.95      327.07     93.99 o 
 -10   9   2        0.59        0.00     10.91 o 
  -9   9   2      109.98      159.44     16.99 o 
  -8   9   2       13.46        0.00     14.67 o 
  -7   9   2      276.34      432.91     44.95 o 
  -6   9   2      571.85      653.47     57.66 o 
  -5   9   2       22.83       24.03     13.30 o 
  -4   9   2      135.84      119.93     30.56 o 
  -3   9   2      161.61      171.19     47.76 o 
  -2   9   2      390.76      357.45     40.38 o 
  -1   9   2      111.59       95.67     51.32 o 
   0   9   2     1744.20     1506.57    146.55 o 
   1   9   2        1.50       17.55     20.10 o 
   2   9   2     3014.68     2526.59    149.99 o 
   3   9   2      133.61      219.98     41.68 o 
   4   9   2      430.01      370.02     50.15 o 
   5   9   2     5700.35     6417.44    401.92 o 
   6   9   2      210.62      257.05     45.68 o 
   7   9   2     8129.93     9258.00    388.89 o 
   8   9   2        9.59        5.29     24.83 o 
   9   9   2     1249.91     1492.72    115.27 o 
  10   9   2      252.96      315.06    166.05 o 
  11   9   2      401.51      667.87    125.86 o 
  12   9   2       84.22       79.58     58.87 o 
  13   9   2      143.86        0.00     69.02 o 
  14   9   2       13.16        1.46     28.78 o 
  15   9   2       19.93        0.77     28.78 o 
  16   9   2       20.91        0.00     29.39 o 
  17   9   2        3.92        0.00     48.90 o 
 -10  10   2        0.06        0.00     18.36 o 
  -9  10   2      152.72      140.89     51.58 o 
  -8  10   2       10.37       10.10     16.76 o 
  -7  10   2      577.54      847.63    113.28 o 
  -6  10   2       10.25        0.00     13.15 o 
  -5  10   2      460.14      499.75     66.98 o 
  -4  10   2        7.89       11.34     23.59 o 
  -3  10   2      115.62      164.76     40.75 o 
  -2  10   2      333.61      287.74     47.65 o 
  -1  10   2      763.44      665.31     82.00 o 
   0  10   2     1128.04     1093.79     80.81 o 
   1  10   2       10.15       75.11     31.15 o 
   2  10   2      111.25      242.78     80.83 o 
   3  10   2       10.41      192.08     53.51 o 
   4  10   2     2689.79     2860.96    189.48 o 
   5  10   2      379.23      435.23     73.20 o 
   6  10   2     2636.29     2861.41    195.90 o 
   7  10   2     1618.65     1929.86    166.30 o 
   8  10   2        3.61      174.71     84.28 o 
   9  10   2     2361.41     2632.36    206.95 o 
  10  10   2      165.98      161.18     75.52 o 
  11  10   2      362.72      501.00    110.84 o 
  12  10   2       22.62        0.00     95.00 o 
  13  10   2       48.02       11.77     40.19 o 
  14  10   2       14.85        0.00     41.41 o 
  15  10   2      129.29       11.93     31.15 o 
  16  10   2        1.28        0.00     24.83 o 
  17  10   2       35.41        0.00     22.76 o 
  -9  11   2       33.10       25.28     18.21 o 
  -8  11   2        2.72       13.30     10.93 o 
  -7  11   2      233.09      438.90     51.97 o 
  -6  11   2        2.07       73.93     22.30 o 
  -5  11   2      166.28      165.71     33.06 o 
  -4  11   2      115.69       91.23     29.91 o 
  -3  11   2        2.32       70.41     27.80 o 
  -2  11   2       17.55      113.14     45.46 o 
  -1  11   2     2428.26     2368.06    227.95 o 
   0  11   2       44.05       52.73     28.84 o 
   1  11   2      491.99      550.18     65.96 o 
   2  11   2      391.82      422.25     71.45 o 
   3  11   2      945.95      923.75    104.44 o 
   5  11   2      219.72      374.04     60.47 o 
   6  11   2     3413.91     4185.48    366.21 o 
   7  11   2       30.64       53.66     34.10 o 
   8  11   2      127.86      619.15    165.44 o 
   9  11   2       11.17       18.19     29.37 o 
  10  11   2      995.30     1100.42    108.71 o 
  11  11   2      373.88      349.16     96.63 o 
  12  11   2      506.99      573.27    118.15 o 
  13  11   2        6.36        5.68     37.35 o 
  14  11   2       72.63       13.40     43.85 o 
  15  11   2      185.71       25.58     51.16 o 
  16  11   2        1.37        0.00     31.75 o 
  17  11   2      149.73        0.00     46.08 o 
  -9  12   2        0.35       20.76     10.48 o 
  -8  12   2        0.87        0.00     11.18 o 
  -7  12   2       13.49       16.32     20.69 o 
  -6  12   2        2.57        8.45     14.47 o 
  -5  12   2       25.85       68.21     27.53 o 
  -4  12   2      228.26      329.00     56.13 o 
  -3  12   2      266.74      523.86    121.37 o 
  -2  12   2      274.23      217.97     90.16 o 
  -1  12   2      521.76      491.17     75.37 o 
   0  12   2       58.12       89.94     67.48 o 
   1  12   2     5213.71     5445.10    342.26 o 
   2  12   2        0.17        1.45     25.75 o 
   3  12   2       71.92      104.67     72.22 o 
   4  12   2      415.66      400.68     82.31 o 
   5  12   2      397.47      446.99     90.84 o 
   6  12   2     1381.65     1415.04    124.49 o 
   7  12   2      309.54      425.44     72.61 o 
   8  12   2       97.86       82.66     42.13 o 
   9  12   2        2.81       28.46     59.71 o 
  10  12   2       31.93       58.49     48.94 o 
  11  12   2      126.46      170.11    142.91 o 
  12  12   2       61.93      141.29     73.89 o 
  13  12   2       11.83        2.84     35.32 o 
  14  12   2       57.19      108.40    128.30 o 
  15  12   2       48.71        0.00     85.67 o 
  16  12   2        0.35        3.65     39.79 o 
  17  12   2       81.27        0.00     27.42 o 
  -8  13   2       59.96       81.87     33.24 o 
  -7  13   2       13.42        8.26     17.03 o 
  -6  13   2       12.31        4.14     20.57 o 
  -5  13   2        2.62       17.82     26.80 o 
  -4  13   2       50.87       80.40     30.78 o 
  -3  13   2       10.96        0.00     15.69 o 
  -2  13   2       42.29        0.00     15.69 o 
  -1  13   2       43.25       34.24     25.22 o 
   0  13   2      108.96       76.99     33.41 o 
   1  13   2     1273.89     1295.62    181.86 o 
   2  13   2       45.23       29.24     37.90 o 
   3  13   2      396.31      338.44     77.20 o 
   4  13   2       11.58       12.43     30.62 o 
   5  13   2       20.23       39.57     44.01 o 
   6  13   2       67.60       97.54     59.56 o 
   7  13   2      736.54      624.63    108.98 o 
   8  13   2       29.80       42.09     46.82 o 
   9  13   2      142.33      195.56     65.68 o 
  10  13   2       92.34       73.59     41.19 o 
  11  13   2      312.57      316.75    239.95 o 
  12  13   2       15.04        0.00     32.48 o 
  13  13   2        0.75       38.98     99.88 o 
  14  13   2       27.88      101.91     72.67 o 
  15  13   2        0.18       47.91     60.49 o 
  16  13   2       90.63      120.58     84.04 o 
  -7  14   2       15.16       15.26     27.16 o 
  -6  14   2        0.20        0.00     16.66 o 
  -5  14   2      106.48      202.96     46.64 o 
  -4  14   2        3.83        0.00     31.88 o 
  -3  14   2        6.66        0.00     20.89 o 
  -2  14   2       17.27        4.81     16.56 o 
  -1  14   2        4.25        0.00     27.73 o 
   0  14   2       84.39       46.72     28.60 o 
   1  14   2       95.54       71.71     32.87 o 
   2  14   2      554.95      609.59     74.82 o 
   3  14   2      248.77      284.53    101.55 o 
   4  14   2      108.64      227.33     97.39 o 
   5  14   2        8.25       42.60     61.90 o 
   6  14   2      243.15      241.87     71.99 o 
   7  14   2     1467.13     1515.70    162.13 o 
   8  14   2       70.32      194.10     56.03 o 
   9  14   2      183.68      175.34     53.76 o 
  10  14   2        6.61      104.45     80.39 o 
  11  14   2      632.50      786.79    127.98 o 
  12  14   2       18.68        1.22     62.52 o 
  13  14   2       17.71        0.00     34.92 o 
  14  14   2       40.15      124.24     80.39 o 
  15  14   2       57.08       34.51    108.40 o 
  16  14   2      189.43      239.95    197.72 o 
  -6  15   2        1.31        0.00     18.98 o 
  -5  15   2      117.63      233.57     36.13 o 
  -4  15   2        0.25        4.78     24.11 o 
  -3  15   2      119.52      129.50     37.17 o 
  -2  15   2        0.71       18.65     19.54 o 
  -1  15   2        5.71        0.00     28.51 o 
   0  15   2       22.43       19.63     42.95 o 
   1  15   2       13.80       24.11     25.98 o 
   2  15   2       36.27       48.32     32.30 o 
   3  15   2        0.03       28.06     35.10 o 
   4  15   2      301.89      220.82     63.09 o 
   5  15   2       24.69       50.11     44.63 o 
   6  15   2      164.79      217.06     56.48 o 
   7  15   2      483.17      564.16     83.78 o 
   8  15   2      307.61      289.50    190.82 o 
   9  15   2       36.61       70.05     69.83 o 
  10  15   2      266.51      135.91    181.48 o 
  11  15   2        8.76       95.80     88.91 o 
  12  15   2        7.78        4.76     26.65 o 
  13  15   2       74.25        0.00     34.10 o 
  14  15   2        0.11       17.46     94.60 o 
  15  15   2       62.58       90.54     81.61 o 
  -5  16   2       25.57       76.57     26.95 o 
  -4  16   2        1.69       20.70     18.30 o 
  -3  16   2       94.29      138.43     30.07 o 
  -2  16   2        0.04        0.00     14.77 o 
  -1  16   2       30.75      126.54     38.02 o 
   0  16   2        8.00       42.59     28.51 o 
   1  16   2        6.50        0.00     38.13 o 
   2  16   2       33.93       55.09     56.64 o 
   3  16   2      294.58      235.51     62.53 o 
   4  16   2       69.42      188.67    187.17 o 
   5  16   2      223.59      133.72    119.77 o 
   6  16   2        9.88       16.97     36.62 o 
   7  16   2       10.16        0.00     27.96 o 
   8  16   2      185.16       91.19     83.84 o 
   9  16   2       17.85       46.72     71.81 o 
  10  16   2      144.41       55.50     74.09 o 
  11  16   2        7.59        0.00     39.36 o 
  12  16   2       12.52        0.00     39.82 o 
  14  16   2        8.95        2.03     41.41 o 
  15  16   2       17.00       13.40     55.22 o 
  -3  17   2       40.63       18.89     17.25 o 
  -2  17   2        0.77        0.00     18.82 o 
  -1  17   2      130.40      162.23     53.79 o 
   0  17   2        0.78       21.70     24.77 o 
   1  17   2       35.23       12.89     27.77 o 
   2  17   2        0.22       18.88     32.94 o 
   3  17   2      144.92       70.40     78.56 o 
   4  17   2        6.81       19.80     32.80 o 
   5  17   2      515.68      745.23    110.43 o 
   6  17   2        0.07        0.00     32.18 o 
   7  17   2      281.35      251.67    169.71 o 
   8  17   2       68.87        1.42     30.49 o 
   9  17   2       28.68       31.05     45.73 o 
  10  17   2       16.09       66.99     56.84 o 
  11  17   2        0.17        0.00     30.40 o 
  12  17   2       29.37        8.34     54.22 o 
  13  17   2       16.95        0.00     46.28 o 
  14  17   2       20.38        2.03     45.07 o 
  -2  18   2        3.69        6.48     15.03 o 
  -1  18   2        4.47       16.26     21.01 o 
   0  18   2       10.33        0.00     33.62 o 
   1  18   2        0.12        0.00     44.86 o 
   2  18   2      149.43      201.52     86.55 o 
   3  18   2       13.69        0.00     39.83 o 
   4  18   2       20.09       15.90     35.17 o 
   5  18   2      339.83      230.87    219.44 o 
   6  18   2        0.78       13.00     28.35 o 
   7  18   2      302.59      121.17    105.76 o 
   8  18   2        1.43       67.24     80.11 o 
   9  18   2      246.02      186.31    151.44 o 
  10  18   2       19.53       40.48     42.32 o 
  11  18   2        4.80       15.19     42.87 o 
  12  18   2       38.41        0.00     48.20 o 
  13  18   2        0.51       40.29     44.28 o 
   0  19   2        1.75        0.00     35.41 o 
   1  19   2        1.38        0.00     31.87 o 
   2  19   2      117.66      203.04     49.22 o 
   3  19   2        2.70        0.00     40.16 o 
   4  19   2       17.78       39.65     35.09 o 
   5  19   2       38.22       83.44    108.40 o 
   6  19   2       95.57      105.55     83.84 o 
   7  19   2       74.93      102.16     77.75 o 
   8  19   2       14.99       11.35     38.06 o 
   9  19   2       69.05        6.52     29.01 o 
  10  19   2        1.41        0.00     38.44 o 
  11  19   2        6.80        0.00     39.20 o 
  12  19   2        1.59       20.91     39.90 o 
   3  20   2        4.53        0.00     62.01 o 
   4  20   2      125.49      160.01     63.13 o 
   5  20   2        4.51        0.00     27.05 o 
   6  20   2       60.33       27.80     58.67 o 
   7  20   2       14.80        0.00     29.25 o 
   8  20   2       14.64       93.67     91.91 o 
   9  20   2        6.85        0.00     38.01 o 
  10  20   2       30.05       30.95     42.29 o 
  -6 -20   3        0.04       72.77     62.32 o 
  -5 -20   3       42.75       15.41     70.14 o 
  -4 -20   3       10.31        0.00     32.35 o 
  -3 -20   3        0.81        0.00     64.96 o 
  -9 -19   3       48.88       22.39     39.06 o 
  -8 -19   3       28.33       36.24     57.52 o 
  -7 -19   3       83.24        0.00     38.85 o 
  -6 -19   3        1.67        0.00     53.31 o 
  -5 -19   3       10.40       26.46     38.93 o 
  -4 -19   3        0.00        0.00     44.12 o 
  -3 -19   3       44.37       28.34     49.31 o 
  -2 -19   3        3.73       25.57     38.73 o 
  -1 -19   3       18.93        0.00     29.71 o 
   0 -19   3       66.75       53.79     61.51 o 
   1 -19   3        9.29       15.71     67.15 o 
 -11 -18   3        7.83        1.29     47.41 o 
 -10 -18   3       22.92       35.40     48.31 o 
  -9 -18   3        0.09        0.00     30.21 o 
  -8 -18   3        4.83        9.92     42.94 o 
  -7 -18   3       50.64        2.55     46.78 o 
  -6 -18   3       19.12       13.78     33.05 o 
  -5 -18   3       39.64      120.06     91.76 o 
  -4 -18   3       28.14        0.00     50.33 o 
  -3 -18   3        0.13        4.78     29.01 o 
  -2 -18   3        1.32        4.34     27.83 o 
  -1 -18   3       16.19        2.94     30.58 o 
   0 -18   3        0.15       11.40     41.18 o 
   1 -18   3        0.81        0.00     39.85 o 
   2 -18   3        6.61       35.70     41.01 o 
   3 -18   3        2.20        0.00     35.61 o 
 -12 -17   3       10.03        1.22     60.49 o 
 -11 -17   3       36.92       24.51     37.55 o 
 -10 -17   3       23.61        8.57     31.30 o 
  -9 -17   3       62.24       32.92     51.56 o 
  -8 -17   3        5.56        5.56     37.69 o 
  -7 -17   3        8.44        0.00     33.11 o 
  -6 -17   3       20.50       31.68     42.47 o 
  -5 -17   3        6.38        0.00     33.17 o 
  -4 -17   3       39.98       17.07     32.92 o 
  -3 -17   3        0.60       16.47     43.88 o 
  -2 -17   3      132.71       72.70     58.49 o 
  -1 -17   3       34.72        0.00     53.85 o 
   0 -17   3       20.00       34.07     49.94 o 
   1 -17   3      163.32      225.56    189.20 o 
   2 -17   3        0.04        0.00     39.26 o 
   3 -17   3       58.66       88.54     91.55 o 
   4 -17   3        2.70       52.74     66.83 o 
   5 -17   3       26.60       89.57     75.52 o 
 -12 -16   3       63.61       53.02     54.20 o 
 -11 -16   3      145.17       68.66    105.76 o 
 -10 -16   3        5.05       31.70     37.61 o 
  -9 -16   3      212.75      166.81    133.57 o 
  -8 -16   3       16.54       17.28     44.49 o 
  -7 -16   3      631.61      664.42    114.29 o 
  -6 -16   3        0.03        0.00     24.56 o 
  -5 -16   3       94.60       78.89     72.67 o 
  -4 -16   3       31.58       37.49     47.21 o 
  -3 -16   3        6.10       19.77     38.34 o 
  -2 -16   3       31.48       18.21     41.31 o 
  -1 -16   3        0.05       13.12     30.71 o 
   0 -16   3      171.29      111.02     99.06 o 
   1 -16   3       23.80        0.00     37.46 o 
   2 -16   3        1.57        0.00     46.36 o 
   3 -16   3       89.44      257.00    166.46 o 
   4 -16   3        6.69       26.83     44.73 o 
   5 -16   3        0.15       16.11     29.81 o 
   6 -16   3       18.13       53.09     84.24 o 
 -13 -15   3        9.87       56.03     69.02 o 
 -12 -15   3       59.86       23.71     37.96 o 
 -11 -15   3        2.65       32.61     44.05 o 
 -10 -15   3      116.43      115.39     91.55 o 
  -9 -15   3       27.50       35.83     68.43 o 
  -8 -15   3       14.22       27.58     36.37 o 
  -7 -15   3      626.16      784.79    107.79 o 
  -6 -15   3        0.18        0.00     42.04 o 
  -5 -15   3      111.74      125.18     50.46 o 
  -4 -15   3       10.56        1.62     23.04 o 
  -3 -15   3       33.46       35.07     35.72 o 
  -2 -15   3       32.92        8.11     34.92 o 
  -1 -15   3      143.23      102.62     87.09 o 
   0 -15   3       34.85       10.50     36.35 o 
   1 -15   3       42.07       23.60     41.67 o 
   2 -15   3       68.05       52.40     71.86 o 
   3 -15   3        3.00       35.40     48.07 o 
   4 -15   3       25.99       29.14     40.40 o 
   5 -15   3        1.95       31.69     36.95 o 
   6 -15   3       78.84       52.36     57.85 o 
   7 -15   3       10.83        0.00     45.88 o 
 -13 -14   3        3.75        0.00     96.22 o 
 -12 -14   3       12.91       38.16     58.46 o 
 -11 -14   3        1.38        0.00     32.63 o 
 -10 -14   3      261.48      109.79    168.49 o 
  -9 -14   3        9.33        8.87     27.61 o 
  -8 -14   3     1587.60     1715.33    179.53 o 
  -7 -14   3      152.02      113.03     48.97 o 
  -6 -14   3      176.54      178.62     56.30 o 
  -5 -14   3      278.09      333.35     82.90 o 
  -4 -14   3       18.91        0.00     38.04 o 
  -3 -14   3      433.54      394.08     90.46 o 
  -2 -14   3        1.70        1.31     22.39 o 
  -1 -14   3      189.89      193.79     75.36 o 
   0 -14   3        0.30        0.00     28.66 o 
   1 -14   3      801.58      997.53    104.04 o 
   2 -14   3        0.26        0.00     32.89 o 
   3 -14   3       58.55       33.48     48.92 o 
   4 -14   3       24.50       26.20     30.57 o 
   5 -14   3       40.23       78.62     83.84 o 
   6 -14   3       43.90       13.53     29.29 o 
   7 -14   3        1.48        0.00     23.93 o 
   8 -14   3       56.03       94.71     27.52 o 
 -14 -13   3        1.41        0.00     56.84 o 
 -13 -13   3       19.30       84.04     66.58 o 
 -12 -13   3       13.07        0.00     38.57 o 
 -11 -13   3      152.90       39.60     65.97 o 
 -10 -13   3      237.29      215.70     58.25 o 
  -9 -13   3        4.83        2.02     30.12 o 
  -8 -13   3      707.69      868.63    101.84 o 
  -7 -13   3       32.17       31.70     36.84 o 
  -6 -13   3      149.47      211.13     59.92 o 
  -5 -13   3       12.07        0.00     28.32 o 
  -4 -13   3      451.89      441.73     78.21 o 
  -3 -13   3       65.67      100.41     48.32 o 
  -2 -13   3        0.27        0.00     22.52 o 
  -1 -13   3       70.28      138.29     56.63 o 
   0 -13   3      121.15      275.46     81.93 o 
   1 -13   3      180.92      250.67     70.36 o 
   2 -13   3        0.89       34.99     33.93 o 
   3 -13   3      465.81      806.84     95.80 o 
   4 -13   3        0.01        0.00     30.87 o 
   5 -13   3      626.81      989.37    102.64 o 
   6 -13   3       11.86        1.96     20.85 o 
   7 -13   3       49.72      151.28     88.51 o 
   8 -13   3       84.24       72.54     28.62 o 
   9 -13   3        1.60        0.00     36.54 o 
 -15 -12   3       13.94        0.00     38.57 o 
 -14 -12   3        0.02        0.00     41.41 o 
 -13 -12   3      128.62      156.72    136.82 o 
 -12 -12   3        9.10       89.73    116.12 o 
 -11 -12   3     1306.38     1374.71    194.47 o 
 -10 -12   3      125.78      209.18     97.52 o 
  -9 -12   3      227.00      193.05     68.86 o 
  -8 -12   3        6.29        8.22     46.35 o 
  -7 -12   3      166.39      179.31     67.49 o 
  -6 -12   3      832.97      946.07    142.93 o 
  -5 -12   3      116.27       76.58     50.60 o 
  -4 -12   3       13.35       12.76     33.05 o 
  -3 -12   3        2.49       39.70     45.50 o 
  -2 -12   3      226.67      184.04     68.58 o 
  -1 -12   3      184.29      505.67    220.66 o 
   0 -12   3      123.86      146.91     56.26 o 
   1 -12   3       73.90       95.30     47.75 o 
   2 -12   3     1653.84     1796.43    183.74 o 
   3 -12   3      779.46     1058.80    144.74 o 
   4 -12   3      104.03       90.32     41.10 o 
   5 -12   3      482.66      617.97     96.45 o 
   6 -12   3        0.81        9.02     23.97 o 
   7 -12   3      346.05      288.67    228.98 o 
   8 -12   3        6.43        2.01     12.67 o 
  10 -12   3        8.88        0.00     57.25 o 
 -15 -11   3        0.00        0.81     55.62 o 
 -14 -11   3       18.55       24.77     82.01 o 
 -13 -11   3       54.49       10.96     38.57 o 
 -12 -11   3       28.84        0.00     29.64 o 
 -11 -11   3      773.47     1006.88    157.12 o 
 -10 -11   3      120.10       94.83     54.40 o 
  -9 -11   3      102.07      199.11     51.96 o 
  -8 -11   3        0.50        0.00     31.04 o 
  -7 -11   3     1240.30     1265.61    148.05 o 
  -6 -11   3      445.04      412.36     91.30 o 
  -5 -11   3      507.85      568.59    107.92 o 
  -4 -11   3      229.18      237.33     57.09 o 
  -3 -11   3      549.53      512.05     76.50 o 
  -2 -11   3       10.57       34.19     32.43 o 
  -1 -11   3       25.21      104.13     44.35 o 
   0 -11   3      703.04      626.43    103.24 o 
   2 -11   3     2387.64     3987.23    235.45 o 
   3 -11   3       70.61      159.40     54.05 o 
   4 -11   3        2.00       39.10     44.25 o 
   5 -11   3       77.92      154.05     46.07 o 
   6 -11   3        3.51       17.46     35.32 o 
   7 -11   3      348.96      518.04     35.30 o 
   8 -11   3        6.81        9.93     13.23 o 
   9 -11   3       60.12       95.39     29.84 o 
  10 -11   3        0.27        0.00     47.75 o 
  11 -11   3        0.97        0.41     23.12 o 
 -15 -10   3        0.68        7.73     25.40 o 
 -14 -10   3        5.02        0.00     27.61 o 
 -13 -10   3        7.78       23.14     40.60 o 
 -12 -10   3       52.39      102.31    107.59 o 
 -11 -10   3      172.37      321.96    158.75 o 
 -10 -10   3      268.66      352.81     92.57 o 
  -9 -10   3     1562.09     1911.48    232.58 o 
  -7 -10   3     3985.71     3956.66    424.27 o 
  -6 -10   3      214.55      381.76     77.47 o 
  -5 -10   3      159.80      322.79     58.89 o 
  -4 -10   3        1.48        7.39     31.08 o 
  -3 -10   3      155.84      204.27     61.03 o 
  -2 -10   3      142.16      135.27     52.35 o 
  -1 -10   3     1159.87      977.61     93.72 o 
   0 -10   3       14.19       95.40     53.94 o 
   1 -10   3      329.53      347.58    117.36 o 
   2 -10   3     1214.84     1534.20    223.05 o 
   3 -10   3      167.53      159.91     54.40 o 
   4 -10   3       20.22       24.81     30.35 o 
   5 -10   3       24.39        0.00     29.42 o 
   6 -10   3       23.56       15.64     26.36 o 
   7 -10   3      335.51      661.95    128.70 o 
   8 -10   3        2.31        7.26     12.83 o 
  10 -10   3        0.44       10.50     33.65 o 
  11 -10   3       90.47      133.79    108.81 o 
  12 -10   3        4.89       15.78     30.91 o 
 -15  -9   3       49.87       43.65     61.43 o 
 -14  -9   3       28.49       16.96     34.57 o 
 -13  -9   3       74.67        0.41     45.47 o 
 -12  -9   3      123.33      180.26    122.61 o 
 -11  -9   3       98.23      140.07     62.12 o 
 -10  -9   3       43.08       84.04     53.59 o 
  -9  -9   3      266.32      366.40     72.49 o 
  -8  -9   3      122.65      102.41     39.77 o 
  -7  -9   3      603.80      767.34    113.88 o 
  -6  -9   3      918.60     1039.98    168.36 o 
  -5  -9   3      225.74      226.65     60.71 o 
  -4  -9   3      153.13      143.14     50.60 o 
  -3  -9   3       13.98       44.86     38.16 o 
  -2  -9   3      239.64      250.16     48.39 o 
  -1  -9   3      784.78      740.66    132.92 o 
   0  -9   3        1.00        0.81     18.37 o 
   1  -9   3      330.10      339.85     55.81 o 
   2  -9   3      941.94      785.99    104.57 o 
   3  -9   3      271.22      270.98     57.83 o 
   4  -9   3      447.17      428.42     77.44 o 
   5  -9   3       21.74       12.68     25.37 o 
   6  -9   3      291.02      411.81     69.35 o 
   7  -9   3       32.02       47.66     35.02 o 
   8  -9   3        7.42        0.00      7.48 o 
   9  -9   3        4.15       16.28     25.53 o 
  10  -9   3       31.38       24.73     10.52 o 
  11  -9   3       11.94        0.00     28.16 o 
  12  -9   3       40.47        3.58     23.24 o 
 -15  -8   3      118.48      119.86    105.97 o 
 -14  -8   3        0.36       12.96     27.17 o 
 -13  -8   3       80.04       42.45     16.98 o 
 -12  -8   3        1.08        0.00     37.76 o 
 -11  -8   3     1084.20     1669.47    166.87 o 
 -10  -8   3       85.92      154.28    112.06 o 
  -9  -8   3      240.76      229.39     72.27 o 
  -8  -8   3      135.48      134.89     71.79 o 
  -7  -8   3        6.75       16.02     28.34 o 
  -6  -8   3      890.29      774.06     75.10 o 
  -5  -8   3      290.89      268.26     45.95 o 
  -4  -8   3      279.59      258.99     45.55 o 
  -3  -8   3      447.28      503.88     80.30 o 
  -2  -8   3        3.62        0.00     31.30 o 
  -1  -8   3      372.50      295.81     61.74 o 
   0  -8   3        2.94        0.00     29.75 o 
   1  -8   3     1792.45     1665.07    111.77 o 
   2  -8   3      207.78      236.29     81.60 o 
   3  -8   3     2307.13     2032.69    153.30 o 
   4  -8   3       73.23      181.26     45.64 o 
   5  -8   3      924.51     1182.74    101.71 o 
   6  -8   3      612.82      656.67    141.04 o 
   7  -8   3        4.06       34.81     13.13 o 
   8  -8   3       21.92       15.87     13.58 o 
   9  -8   3      357.02      409.26     75.75 o 
  10  -8   3       24.14       37.66      8.58 o 
  11  -8   3       22.26       32.60     33.49 o 
  12  -8   3        1.70        0.00     30.19 o 
  13  -8   3        3.57       38.68     44.05 o 
 -15  -7   3       47.46       53.21     50.14 o 
 -14  -7   3       12.67        9.09     10.58 o 
 -13  -7   3        2.57        0.00     13.71 o 
 -12  -7   3       31.43       51.63     17.03 o 
 -11  -7   3      104.62      182.29    112.46 o 
 -10  -7   3       32.88      103.53     94.19 o 
  -9  -7   3      384.40      606.97     99.06 o 
  -8  -7   3      166.66      178.23    106.37 o 
  -7  -7   3      820.97      747.62    132.15 o 
  -6  -7   3       45.57       38.28     24.28 o 
  -5  -7   3     3211.95     3639.85    216.03 o 
  -4  -7   3      407.06      396.70     53.89 o 
  -3  -7   3       24.01        0.00     25.46 o 
  -2  -7   3     2250.03     2207.50    127.20 o 
  -1  -7   3        0.70       20.72     43.17 o 
   0  -7   3     6807.99     7912.46    332.65 o 
   1  -7   3      239.63      192.85     42.92 o 
   2  -7   3        9.42        6.83     25.02 o 
   3  -7   3      727.19      594.24     63.59 o 
   4  -7   3      409.53      479.15     63.17 o 
   5  -7   3      503.74      452.14     76.48 o 
   6  -7   3      163.80      334.40    108.40 o 
   7  -7   3      765.52      845.42    111.21 o 
   8  -7   3        1.33       25.26     35.97 o 
  10  -7   3       95.72      102.71     13.11 o 
  11  -7   3       57.50      142.92     67.40 o 
  12  -7   3       14.78       29.73     37.78 o 
  13  -7   3        0.52       12.30     46.04 o 
  14  -7   3        3.42       18.38     34.52 o 
 -15  -6   3        9.22        9.48     38.23 o 
 -14  -6   3       16.01       11.55     11.38 o 
 -13  -6   3       17.51       17.76     13.75 o 
 -12  -6   3       55.03       62.05     18.02 o 
 -11  -6   3       25.27       11.26     13.19 o 
 -10  -6   3      409.23      537.54     91.35 o 
  -9  -6   3      290.88      410.47     80.79 o 
  -8  -6   3        8.38        0.00     64.15 o 
  -7  -6   3     1712.11     1716.42    332.92 o 
  -6  -6   3       15.14       16.39     18.63 o 
  -5  -6   3     6857.81     6754.11    714.76 o 
  -4  -6   3       81.73       86.63     37.56 o 
  -3  -6   3       26.57       27.49     41.29 o 
  -2  -6   3     2083.73     2233.28    240.55 o 
  -1  -6   3      130.40      167.17     48.37 o 
   0  -6   3     3407.14     3139.66    192.31 o 
   1  -6   3      367.74      362.97     51.09 o 
   2  -6   3       33.60      136.78     67.88 o 
   3  -6   3       47.14       85.18     35.88 o 
   4  -6   3      116.06      110.18     41.80 o 
   5  -6   3     1116.78     1221.86     86.41 o 
   6  -6   3     2690.15     2876.53    155.16 o 
   8  -6   3      604.43      637.32     75.90 o 
   9  -6   3      652.72      567.19     21.72 o 
  10  -6   3        1.13       36.52     39.06 o 
  11  -6   3      404.98      589.34    130.88 o 
  12  -6   3        0.34        9.15     24.38 o 
  13  -6   3       26.10       32.34     37.55 o 
  14  -6   3        0.72        5.05     24.54 o 
 -15  -5   3        2.51       23.51     23.23 o 
 -14  -5   3        9.74        4.01      9.98 o 
 -13  -5   3       59.08       21.65     12.28 o 
 -12  -5   3      371.52      449.41     49.39 o 
 -11  -5   3        0.34        5.16     10.63 o 
 -10  -5   3     1172.39     1206.90    312.60 o 
  -9  -5   3       21.84      112.87     46.69 o 
  -8  -5   3     5737.21     8260.86    632.14 o 
  -7  -5   3     3058.72     3684.85    218.83 o 
  -6  -5   3      876.74      825.29    113.68 o 
  -5  -5   3     8447.41     7272.22    262.81 o 
  -4  -5   3      106.85      149.71     38.95 o 
  -3  -5   3    10771.79    13897.40    684.16 o 
  -1  -5   3      540.62      583.14     78.40 o 
   0  -5   3        8.17        3.43     18.41 o 
   1  -5   3     1842.37     1566.22    129.79 o 
   2  -5   3     1324.59     1892.33    137.63 o 
   4  -5   3      255.20      394.36     49.47 o 
   5  -5   3        6.40        0.00     27.16 o 
   6  -5   3     1808.81     1652.04    125.02 o 
   7  -5   3       11.95        0.00     69.43 o 
   8  -5   3     1950.89     2449.75     66.38 o 
   9  -5   3      231.91      234.94     14.29 o 
  10  -5   3      228.62      287.32     55.55 o 
  11  -5   3      286.75      371.98     63.32 o 
  12  -5   3       44.09       65.06     46.32 o 
  13  -5   3       54.45       90.22     85.06 o 
  14  -5   3        0.06        0.00     27.61 o 
  15  -5   3        6.99       88.51    115.30 o 
 -15  -4   3        6.41       31.28     29.63 o 
 -14  -4   3        1.29        0.00      7.75 o 
 -13  -4   3      310.97      267.81     44.73 o 
 -12  -4   3      601.69      778.81     85.81 o 
 -10  -4   3      776.89      956.74    139.67 o 
  -8  -4   3    10364.40    10697.30   2420.77 o 
  -7  -4   3      141.08      190.41     46.28 o 
  -6  -4   3     2090.08     2043.39    219.24 o 
  -5  -4   3        7.40       18.18     31.19 o 
  -4  -4   3     1841.30     1590.19    251.52 o 
  -3  -4   3      805.68      740.79    100.06 o 
  -2  -4   3       16.42        4.87     20.87 o 
  -1  -4   3      494.50      555.77     63.50 o 
   0  -4   3       20.17      529.24    364.79 o 
   1  -4   3    10811.68    10410.54    421.29 o 
   2  -4   3       68.47      224.40     95.21 o 
   3  -4   3     4319.92     4353.92    186.24 o 
   4  -4   3      269.95      367.60     58.81 o 
   5  -4   3     8802.68    10449.19    492.88 o 
   6  -4   3     2464.90     2399.99    147.17 o 
   7  -4   3     1306.09     1588.00     45.20 o 
   8  -4   3     4109.60     3791.78     84.71 o 
   9  -4   3        4.48       12.19     23.54 o 
  10  -4   3       16.90        0.00     34.17 o 
  11  -4   3       15.13        0.00     21.67 o 
  12  -4   3       21.71       22.81     28.48 o 
  13  -4   3        7.98       14.62     27.20 o 
  14  -4   3       18.76        0.00     49.94 o 
  15  -4   3        2.92        0.81     54.00 o 
 -15  -3   3       11.87       13.11     20.04 o 
 -14  -3   3        0.69        0.00     13.41 o 
 -13  -3   3       63.01       24.45     25.57 o 
 -12  -3   3        0.64        5.09     14.62 o 
 -11  -3   3      300.09      284.36     35.70 o 
 -10  -3   3       77.19       69.41     18.51 o 
  -9  -3   3      295.26      240.26     45.09 o 
  -8  -3   3     2026.81     2547.43    149.86 o 
  -7  -3   3      926.02      681.88     84.45 o 
  -6  -3   3      987.98     1094.57     85.67 o 
  -5  -3   3        8.75        6.90     18.68 o 
  -4  -3   3     3491.36     3904.43    160.50 o 
  -3  -3   3      325.63      269.45     33.30 o 
  -2  -3   3     1302.22     1328.40     97.66 o 
  -1  -3   3       33.03       20.69     23.06 o 
   0  -3   3      284.72      201.89     49.09 o 
   1  -3   3       27.90        0.00     33.30 o 
   2  -3   3       18.38        0.00     28.82 o 
   3  -3   3     8367.62     8011.43    453.30 o 
   4  -3   3      431.10      298.26    139.87 o 
   5  -3   3    27315.10    28429.81   1172.11 o 
   6  -3   3       14.01       34.41      9.55 o 
   7  -3   3     2318.96     2091.63    112.52 o 
   8  -3   3       23.70       18.85     25.98 o 
   9  -3   3      281.60      438.07     73.80 o 
  10  -3   3      282.42      410.67     76.94 o 
  11  -3   3       70.25       68.40     35.31 o 
  12  -3   3        4.79        7.18     23.29 o 
  13  -3   3       26.92       13.40     62.52 o 
  14  -3   3        0.37        1.22     48.72 o 
  15  -3   3        1.13        0.00     28.01 o 
  16  -3   3       32.89       84.45     59.68 o 
 -15  -2   3        4.70        0.00     43.50 o 
 -14  -2   3       10.46       17.19      9.63 o 
 -13  -2   3       54.66       47.19     24.95 o 
 -12  -2   3      279.13      255.19     23.97 o 
 -11  -2   3      786.48      785.77     80.63 o 
 -10  -2   3        2.33        0.86     14.10 o 
  -9  -2   3     1631.29     1613.95    216.25 o 
  -8  -2   3       75.07       80.81     23.69 o 
  -7  -2   3        1.27        1.67      8.52 o 
  -6  -2   3      981.02      723.33    141.47 o 
  -5  -2   3      101.78      133.55     40.38 o 
  -4  -2   3     3057.66     2910.00    331.50 o 
  -3  -2   3      339.39      393.47     66.58 o 
  -2  -2   3     1348.79     1658.22    131.07 o 
  -1  -2   3      727.28      654.20     59.42 o 
   0  -2   3    13773.08    14520.02   1375.52 o 
   1  -2   3      504.13      500.01     69.96 o 
   2  -2   3       53.78      105.92     41.91 o 
   3  -2   3     2157.61     1935.14    144.89 o 
   4  -2   3     4223.70     3828.08    206.51 o 
   5  -2   3     6159.94     5123.18    236.82 o 
   6  -2   3       87.86       96.02     28.99 o 
   7  -2   3     4494.98     4539.10    187.57 o 
   8  -2   3        4.45        9.65     23.70 o 
   9  -2   3     3136.78     3392.94    168.26 o 
  10  -2   3        7.92        2.76     20.46 o 
  11  -2   3      185.74      222.21     50.75 o 
  12  -2   3       61.27      110.43     97.44 o 
  13  -2   3       86.69       86.88     94.19 o 
  14  -2   3        4.01        1.22     27.20 o 
  15  -2   3        0.56        0.00     25.58 o 
  16  -2   3       48.17        0.00     61.71 o 
 -15  -1   3        2.80       24.78     33.29 o 
 -14  -1   3       12.85        9.79     12.91 o 
 -13  -1   3        4.75        7.72     15.20 o 
 -12  -1   3      378.53      384.93     35.16 o 
 -11  -1   3      140.20      140.67     27.65 o 
 -10  -1   3      238.22      198.46     22.71 o 
  -9  -1   3      608.32      537.47     42.89 o 
  -8  -1   3       71.94        2.69     49.94 o 
  -7  -1   3     1453.11     1328.98    181.21 o 
  -6  -1   3        6.88        0.00      9.84 o 
  -5  -1   3      410.63      444.68     44.53 o 
  -4  -1   3      458.98      345.62    108.40 o 
  -3  -1   3      424.55      335.33     55.97 o 
  -2  -1   3     2630.16     2415.40    216.58 o 
   0  -1   3     1234.79     1234.35     56.10 o 
   2  -1   3     5025.74     5700.61    190.80 o 
   3  -1   3      265.72      267.19     34.36 o 
   4  -1   3    21333.55    25722.33    810.92 o 
   6  -1   3     2086.19     2139.37    111.39 o 
   7  -1   3     3915.14     4167.14    184.55 o 
   8  -1   3      742.03      843.35     83.68 o 
   9  -1   3     1212.19     1302.85    107.79 o 
  10  -1   3        1.13        4.55     20.86 o 
  11  -1   3      965.23      987.80    131.14 o 
  12  -1   3        6.03       21.52     66.99 o 
  13  -1   3        7.43       19.49     36.13 o 
  14  -1   3        2.61       15.02     34.92 o 
  15  -1   3       75.18        0.00     49.53 o 
  16  -1   3        0.43        0.00     28.83 o 
 -14   0   3        3.83       15.37     18.60 o 
 -13   0   3        0.01        2.75     11.66 o 
 -12   0   3      342.29      371.81     25.41 o 
 -11   0   3       18.31       17.07     11.42 o 
 -10   0   3       16.71       22.97     14.66 o 
  -9   0   3      150.04      134.39     43.04 o 
  -8   0   3       84.15      206.76     70.03 o 
  -7   0   3      461.05      338.21     46.94 o 
  -6   0   3     1140.70     1179.81    135.40 o 
  -5   0   3      957.02      964.30    107.18 o 
  -4   0   3      400.71      844.84    267.15 o 
  -3   0   3      200.59      259.46     28.17 o 
  -2   0   3     1331.30     1043.73     51.98 o 
  -1   0   3    24259.46    22793.31   1147.70 o 
   0   0   3     2391.44     2530.79    228.47 o 
   1   0   3    28916.50    26431.18   1664.32 o 
   2   0   3      456.99      531.39     26.19 o 
   3   0   3     1140.15     1458.78     82.68 o 
   4   0   3     1599.38     1903.80    223.14 o 
   6   0   3     5857.16     6853.40    312.83 o 
   9   0   3      540.29      529.42     84.85 o 
  10   0   3       26.97       40.60     39.38 o 
  11   0   3       24.22        8.93     33.70 o 
  12   0   3        6.65        0.00     67.40 o 
  13   0   3       29.57       43.85     44.25 o 
  14   0   3       43.66       19.08     38.57 o 
  15   0   3      197.30        0.00     51.56 o 
  16   0   3        4.45        2.44     29.23 o 
  17   0   3       92.36        0.00     53.19 o 
 -14   1   3        1.29        6.02     28.12 o 
 -13   1   3       22.80       27.78     11.00 o 
 -12   1   3       51.08       72.26     18.26 o 
 -11   1   3      961.97      999.14     73.34 o 
 -10   1   3       41.46       44.78     23.55 o 
  -9   1   3      131.12      116.20     27.70 o 
  -8   1   3       54.17       48.56     26.37 o 
  -7   1   3       22.59       10.28     12.18 o 
  -5   1   3      498.21      794.52     41.45 o 
  -4   1   3     7865.98     7667.22    362.00 o 
  -3   1   3      728.84      692.42     35.54 o 
  -2   1   3     4141.72     4786.97    290.09 o 
  -1   1   3    10237.26     8833.51    359.76 o 
   0   1   3     3554.94     3874.88    351.60 o 
   1   1   3    40627.23    43371.42   1943.67 o 
   2   1   3     2526.38     2222.50    122.95 o 
   3   1   3      472.11      523.81     51.05 o 
   4   1   3      586.89      552.87     56.63 o 
   5   1   3     7450.14     5532.93   1062.70 o 
   6   1   3     1270.13     1094.57    189.20 o 
   7   1   3     1744.21     1763.66    149.81 o 
   9   1   3      522.81      432.45     79.58 o 
  10   1   3      947.51     1128.68    121.80 o 
  11   1   3       36.09        6.90     29.64 o 
  12   1   3      119.95       85.67    101.09 o 
  13   1   3        9.87       17.05     35.73 o 
  14   1   3      238.56      313.03    146.57 o 
  15   1   3       17.18        0.00     30.86 o 
  16   1   3       67.04        0.81     28.83 o 
  17   1   3       82.13       12.31     38.16 o 
 -14   2   3        0.17       25.84     35.73 o 
 -13   2   3       18.43        0.00     27.61 o 
 -12   2   3        8.56        0.00     23.55 o 
 -11   2   3      160.86      131.17     21.38 o 
 -10   2   3      108.23       70.93     27.00 o 
  -9   2   3      345.93      361.94     28.62 o 
  -8   2   3       32.16        8.07     14.77 o 
  -7   2   3     1706.33     1491.29     68.04 o 
  -6   2   3       25.30       18.20     17.72 o 
  -5   2   3       31.94        3.67      9.51 o 
  -4   2   3     2521.36     2285.41     64.72 o 
  -3   2   3      205.36      160.07     16.99 o 
  -2   2   3     1025.91      730.87     43.77 o 
  -1   2   3      218.51      177.31     20.31 o 
   0   2   3    36781.29    36271.00   1423.65 o 
   1   2   3     3262.23     3055.67    150.64 o 
   2   2   3     2712.68     2011.75    200.16 o 
   3   2   3        6.10       27.20     26.80 o 
   5   2   3      477.12      524.14     87.70 o 
   6   2   3       90.73       34.51     32.89 o 
   7   2   3     3461.73     4010.46    395.85 o 
   8   2   3       89.97       56.03     36.54 o 
   9   2   3     1873.46     1713.72    246.44 o 
  10   2   3      573.51      436.47     56.64 o 
  11   2   3      740.98      602.89    135.81 o 
  12   2   3        6.54        0.00     19.89 o 
  13   2   3       75.47      136.01     58.06 o 
  14   2   3       27.17       75.92     92.16 o 
  15   2   3        0.98        0.81     26.39 o 
  16   2   3        1.00        0.00     29.30 o 
  17   2   3        4.98        0.00     23.65 o 
 -13   3   3       25.91       30.86     28.83 o 
 -12   3   3       31.22       29.23     27.61 o 
 -11   3   3        0.21       24.36     46.69 o 
 -10   3   3       79.43      105.15     66.18 o 
  -9   3   3      334.51      310.67     27.97 o 
  -8   3   3       24.02       28.22     14.32 o 
  -7   3   3     3982.85     4164.58    147.12 o 
  -6   3   3       64.09       67.02     15.19 o 
  -5   3   3     2387.89     1969.20     50.34 o 
  -4   3   3        8.40        0.50      5.33 o 
  -3   3   3     1687.66     1364.16     40.94 o 
  -2   3   3     1375.80     1091.43     54.58 o 
  -1   3   3     3053.13     2525.39    174.69 o 
   0   3   3      279.82      359.28     36.12 o 
   1   3   3      124.57      102.72     24.59 o 
   2   3   3     5935.18     7133.97    352.39 o 
   3   3   3       19.96       84.04     77.95 o 
   4   3   3     5273.51     6027.46    322.77 o 
   5   3   3     3910.72     4505.78    261.06 o 
   7   3   3      905.34     1141.26    129.51 o 
   8   3   3     1977.16     2320.69    297.19 o 
   9   3   3     2021.69     2362.51    185.14 o 
  10   3   3        1.01        0.00     30.45 o 
  11   3   3     1237.07     1518.44    273.64 o 
  12   3   3       33.18       39.84     11.38 o 
  13   3   3     1103.66      841.31    275.88 o 
  14   3   3       12.97        3.07      4.74 o 
  15   3   3        1.00        0.00     17.74 o 
  16   3   3        5.64        2.17     26.32 o 
  17   3   3       10.25        0.00     21.48 o 
 -13   4   3        0.62        0.00     32.89 o 
 -12   4   3        2.23        0.00     21.92 o 
 -11   4   3        0.99        0.00     40.19 o 
 -10   4   3      197.98      204.22     82.42 o 
  -9   4   3      254.51      309.78     94.19 o 
  -8   4   3      500.43      468.67    118.82 o 
  -7   4   3      905.60      985.06     60.21 o 
  -6   4   3      187.03      176.02     19.59 o 
  -5   4   3     3484.38     2814.43     76.56 o 
  -4   4   3        0.62        0.00      7.58 o 
  -3   4   3     2724.30     1871.49     86.81 o 
  -2   4   3       12.84        8.26     11.52 o 
  -1   4   3     3540.56     2732.72    120.37 o 
   0   4   3      585.10      704.52     81.56 o 
   1   4   3     4257.57     4513.74    241.16 o 
   2   4   3     3374.74     3100.17    148.40 o 
   3   4   3      203.30      261.45     38.02 o 
   4   4   3    18639.79    21875.30    821.85 o 
   5   4   3       47.23      103.12     43.44 o 
   6   4   3    13359.79    16790.91    864.78 o 
   7   4   3      103.13      167.27     94.19 o 
   8   4   3     8233.09     9913.28    543.63 o 
  11   4   3       16.15       68.18    142.30 o 
  12   4   3      300.93      599.09     77.83 o 
  13   4   3       22.22      284.65    201.58 o 
  14   4   3        0.91        9.70      7.45 o 
  15   4   3       20.19       18.69      7.54 o 
  16   4   3        0.35        6.65     24.44 o 
  17   4   3        0.32        0.00     29.19 o 
 -13   5   3        4.42       17.05     27.20 o 
 -12   5   3        6.25       30.86     51.56 o 
 -11   5   3        2.01       49.53     58.46 o 
 -10   5   3      121.35      149.81     81.61 o 
  -9   5   3        0.51        0.00      9.96 o 
  -8   5   3      486.67      652.60     49.17 o 
  -7   5   3       10.25       13.81     15.60 o 
  -6   5   3      467.41      443.05     34.09 o 
  -5   5   3      793.32      664.72     35.33 o 
  -4   5   3       71.73       70.88     15.34 o 
  -3   5   3     3918.84     3719.97    106.13 o 
  -2   5   3      847.96     1305.90     62.21 o 
  -1   5   3     2111.54     1749.70     76.73 o 
   0   5   3       10.09       12.95     12.82 o 
   1   5   3     1330.48     1069.31    125.05 o 
   2   5   3      258.09      554.45     81.88 o 
   3   5   3     6697.28     7358.05    381.64 o 
   5   5   3     1634.34     2786.40    119.43 o 
   6   5   3      806.91     1412.47    120.99 o 
   7   5   3     1846.42     2610.17    183.11 o 
   8   5   3     3572.07     3733.16    371.49 o 
   9   5   3        0.03        7.31     27.20 o 
  10   5   3     1960.51     2470.20    151.18 o 
  11   5   3       14.80       56.84     43.10 o 
  12   5   3      488.21      621.45     82.68 o 
  13   5   3       47.36       20.41     27.12 o 
  14   5   3        2.36        0.00     11.72 o 
  15   5   3        0.74        6.46      8.14 o 
  16   5   3       72.87        2.86     42.06 o 
  17   5   3        0.93        0.00     25.78 o 
 -12   6   3        1.31        0.00     60.90 o 
 -11   6   3       65.99       64.55     60.90 o 
 -10   6   3      122.71      188.79     84.45 o 
  -9   6   3      228.16      265.17     33.29 o 
  -8   6   3     2346.55     2825.23     94.01 o 
  -7   6   3       17.79       35.38     20.96 o 
  -6   6   3     2153.96     2261.17    100.08 o 
  -4   6   3     1771.69     1636.63     56.43 o 
  -3   6   3     1324.82     1502.90     70.40 o 
  -2   6   3       96.84      108.14     29.55 o 
  -1   6   3        2.28       47.68     15.97 o 
   0   6   3     1994.59     1585.67    164.63 o 
   1   6   3      157.10      179.91     48.95 o 
   2   6   3      184.41      189.61     35.66 o 
   3   6   3     3406.83     4974.15    195.59 o 
   5   6   3     6556.22     8257.54    448.76 o 
   6   6   3       21.86       35.32     22.67 o 
   7   6   3     7045.85     9277.89    724.30 o 
   8   6   3      439.01      483.14     78.36 o 
   9   6   3     1643.59     2057.20    301.66 o 
  10   6   3     3113.18     4132.26    285.82 o 
  11   6   3        9.75        0.00     23.81 o 
  12   6   3        7.52       32.00     34.15 o 
  13   6   3        4.61        0.00     25.09 o 
  14   6   3       16.23        3.77     25.74 o 
  15   6   3       12.64       11.87      7.82 o 
  17   6   3        1.30        0.00     28.94 o 
  18   6   3      102.81        0.00     33.70 o 
 -12   7   3        2.09        0.00     58.46 o 
 -11   7   3       79.75       69.83     61.31 o 
 -10   7   3       21.68       23.96     17.23 o 
  -9   7   3      491.57      625.07     72.59 o 
  -8   7   3      137.00      241.21     45.94 o 
  -7   7   3       11.38        7.07      9.23 o 
  -6   7   3      250.56      327.31     43.65 o 
  -5   7   3        7.43       67.04     31.27 o 
  -4   7   3      738.13     1036.93    181.82 o 
  -3   7   3        3.82        0.00     14.10 o 
  -2   7   3     1120.34      928.76     53.26 o 
  -1   7   3       12.69        4.32      9.77 o 
   0   7   3       10.70        0.00     22.88 o 
   1   7   3        2.09        9.44     14.63 o 
   2   7   3      338.97      252.13     43.23 o 
   3   7   3     5622.86     6322.96    292.44 o 
   4   7   3     3380.58     3577.85    196.05 o 
   5   7   3    12155.51    13525.34    664.42 o 
   6   7   3      107.69       88.95     29.11 o 
   7   7   3     5714.35     6108.52    242.95 o 
   8   7   3        9.85        0.00     32.89 o 
   9   7   3     3788.57     4843.16    464.46 o 
  10   7   3      135.30      189.60     67.40 o 
  11   7   3      700.85      820.52    126.67 o 
  12   7   3       88.31       65.77     48.31 o 
  13   7   3      329.28      394.44     87.28 o 
  14   7   3      111.85       67.73     49.53 o 
  15   7   3        9.85        9.32     34.42 o 
  16   7   3       46.63       15.68      8.58 o 
  17   7   3       15.81        4.77     33.00 o 
 -11   8   3       54.76       38.16     32.48 o 
 -10   8   3        0.60        0.00      9.54 o 
  -9   8   3      212.91      331.58     25.77 o 
  -8   8   3       36.20       36.48     13.86 o 
  -7   8   3      136.31      154.02     32.44 o 
  -6   8   3       11.99       20.74     18.30 o 
  -5   8   3      288.62      314.01     30.44 o 
  -4   8   3      194.67      262.55     60.93 o 
  -3   8   3       19.28       18.06     13.74 o 
  -2   8   3      322.44      304.28     34.69 o 
  -1   8   3      353.28      324.91     38.40 o 
   0   8   3       10.41        0.00     24.62 o 
   1   8   3      290.70      185.76     38.07 o 
   2   8   3     8711.60     6763.42    336.78 o 
   3   8   3      135.00       90.83     51.10 o 
   4   8   3     5310.25     5822.26    240.99 o 
   5   8   3      189.71      272.45     54.31 o 
   6   8   3     2950.46     2917.20    140.62 o 
   7   8   3      632.68      649.90     62.14 o 
   8   8   3      126.24       92.20     32.47 o 
   9   8   3     3877.86     4888.23    513.18 o 
  10   8   3        5.62        0.00     38.16 o 
  11   8   3      291.48      389.76     94.19 o 
  12   8   3        0.65        0.00     69.83 o 
  13   8   3      127.38        0.00     72.88 o 
  14   8   3        3.37        0.00     34.21 o 
  15   8   3       36.63        4.06     29.06 o 
  16   8   3        5.57        0.26     37.94 o 
  17   8   3       18.13        0.02     27.89 o 
  18   8   3       36.00        0.00     61.31 o 
 -10   9   3        0.13        0.00      8.11 o 
  -9   9   3       28.44       47.10     16.71 o 
  -8   9   3        6.71        0.00     10.60 o 
  -7   9   3      100.38      114.75     18.84 o 
  -6   9   3      134.07      176.63     21.30 o 
  -5   9   3      182.47      209.45     25.44 o 
  -4   9   3       25.05       12.86     17.83 o 
  -3   9   3     1356.63     1243.80     68.65 o 
  -2   9   3        0.20        3.31     20.36 o 
  -1   9   3      241.84      217.71     27.96 o 
   0   9   3      160.47      134.30     29.13 o 
   1   9   3      170.80      189.58     39.76 o 
   2   9   3      304.19      296.86     38.86 o 
   3   9   3        0.83       38.56     47.30 o 
   4   9   3     2483.84     2323.29    150.20 o 
   5   9   3     1076.89      976.12     94.64 o 
   6   9   3     3994.46     4792.38    225.79 o 
   8   9   3      371.43      532.26     80.20 o 
   9   9   3      342.14     1338.17    271.21 o 
  10   9   3      149.68      192.04     75.11 o 
  11   9   3      176.65      427.92    104.34 o 
  12   9   3      136.08      150.22    123.83 o 
  13   9   3      173.68       18.27     41.41 o 
  14   9   3       12.05        3.68     24.51 o 
  15   9   3       46.08       12.26     30.11 o 
  16   9   3        0.14        0.00     22.82 o 
  17   9   3       54.10       11.31     39.17 o 
 -10  10   3       25.15       41.45     30.65 o 
  -9  10   3        2.50        3.72     12.69 o 
  -8  10   3       95.14      130.18     18.01 o 
  -7  10   3       24.21       70.39     18.66 o 
  -6  10   3       63.46      100.87     32.49 o 
  -5  10   3        9.25        0.00     17.37 o 
  -4  10   3      117.05      107.34     36.21 o 
  -3  10   3       34.50       18.52     20.69 o 
  -2  10   3      306.43      508.52     99.67 o 
  -1  10   3     1380.88     1136.56     79.08 o 
   0  10   3       13.22       43.05     29.93 o 
   1  10   3     1754.60     1393.54    153.29 o 
   2  10   3      217.67      200.40     46.69 o 
   3  10   3      614.42      494.53     54.45 o 
   4  10   3      248.13      211.57     40.91 o 
   5  10   3      387.00      370.61     95.53 o 
   6  10   3     1854.15     1949.18    130.39 o 
   7  10   3      552.12      903.86     86.91 o 
   8  10   3     1178.06     1359.64    107.20 o 
   9  10   3       78.25      104.97     49.46 o 
  10  10   3     4963.60     6629.56    485.57 o 
  11  10   3        3.31       25.98     82.82 o 
  12  10   3       59.01       56.03     54.00 o 
  13  10   3       15.89        2.03     32.48 o 
  14  10   3      190.75       18.27     46.69 o 
  15  10   3        4.37        0.00     26.27 o 
  16  10   3       11.59       10.25     31.00 o 
  17  10   3       47.35        7.75     30.04 o 
  -9  11   3       41.35       61.79     23.46 o 
  -8  11   3       18.14        9.51     14.40 o 
  -7  11   3      102.17      128.56     28.02 o 
  -6  11   3        3.06       17.90     22.99 o 
  -5  11   3        2.86        0.00     18.47 o 
  -4  11   3      663.57      640.88     54.08 o 
  -3  11   3        3.36        2.39     11.27 o 
  -2  11   3     3122.54     3840.27    211.47 o 
  -1  11   3       11.54       11.35     17.47 o 
   1  11   3     1158.55      964.15    100.46 o 
   2  11   3      155.86      120.18     63.29 o 
   3  11   3      735.21      650.94     66.53 o 
   4  11   3      205.58      246.58     58.35 o 
   5  11   3      910.93      690.88     76.09 o 
   6  11   3        8.05       40.76     29.84 o 
   7  11   3      270.79      198.48     61.73 o 
   8  11   3      403.87      440.38     87.24 o 
   9  11   3      246.58      200.04     64.63 o 
  10  11   3      838.94      991.64    102.31 o 
  11  11   3     1043.85     1064.53    276.08 o 
  12  11   3      445.85      834.33    145.35 o 
  13  11   3       14.44        0.00     34.92 o 
  14  11   3      146.05        0.00     54.00 o 
  15  11   3       12.47        5.68     72.27 o 
  16  11   3        8.35        0.00     32.62 o 
  17  11   3       20.39        8.58     41.81 o 
  -8  12   3        0.41        0.00     18.37 o 
  -7  12   3      103.95       95.93     49.40 o 
  -6  12   3       10.67        3.73     14.64 o 
  -5  12   3      201.49      270.42     34.65 o 
  -4  12   3      239.72      219.14     26.41 o 
  -3  12   3      141.99      238.33     35.70 o 
  -2  12   3      306.69      472.83     65.51 o 
  -1  12   3        4.78        0.00     12.02 o 
   0  12   3      113.93      125.87     35.84 o 
   1  12   3        0.28        7.97     26.84 o 
   2  12   3      335.95      342.58     53.66 o 
   3  12   3        5.19        0.00     26.91 o 
   4  12   3      681.82      545.06     68.32 o 
   5  12   3      491.23      550.59     73.62 o 
   6  12   3     1153.17     1209.05    107.67 o 
   7  12   3     1240.67     1159.78    113.56 o 
   8  12   3        0.32       13.18     27.28 o 
   9  12   3      935.26      998.57    127.67 o 
  10  12   3        0.66        5.28     33.09 o 
  11  12   3     2560.91     3362.08    302.06 o 
  12  12   3       19.60        1.22     32.07 o 
  13  12   3      119.38        0.00     57.65 o 
  14  12   3        2.98        0.00     39.38 o 
  15  12   3       22.54        0.00     41.41 o 
  16  12   3       19.28        9.74     45.07 o 
  17  12   3        9.59        1.62     27.85 o 
  -7  13   3       68.23      106.45     48.44 o 
  -6  13   3       12.62        0.00     13.46 o 
  -5  13   3      380.86      606.32     60.71 o 
  -4  13   3       13.27        9.10     13.45 o 
  -3  13   3      204.97      267.60     31.09 o 
  -2  13   3        1.31        0.00     25.34 o 
  -1  13   3       16.22       46.78     38.74 o 
   0  13   3      123.91      145.69     35.84 o 
   1  13   3        4.91        0.00     19.52 o 
   2  13   3     1266.15     1257.05    119.70 o 
   3  13   3       48.57       19.16     25.35 o 
   4  13   3      612.08      604.95     76.19 o 
   5  13   3        0.80        2.77     19.94 o 
   6  13   3       82.11      135.31     45.95 o 
   7  13   3       13.36       40.24     42.17 o 
   8  13   3      636.55      630.41    109.85 o 
   9  13   3      156.14      206.29     69.33 o 
  10  13   3      136.29      187.53     64.38 o 
  11  13   3      543.11      569.60     83.21 o 
  12  13   3       10.24        0.00     57.25 o 
  13  13   3       98.15        0.00     34.10 o 
  14  13   3        0.33        2.84     36.95 o 
  15  13   3       80.42      145.75     83.64 o 
  16  13   3        9.08       77.55    129.11 o 
  17  13   3       13.22        0.00     46.28 o 
  -6  14   3       83.95      122.88     23.41 o 
  -5  14   3      161.86      248.92     33.03 o 
  -4  14   3       14.22        6.68     11.87 o 
  -3  14   3      262.87      376.28     40.08 o 
  -2  14   3        0.91        0.00     15.27 o 
  -1  14   3       23.70       31.20     24.71 o 
   0  14   3       62.54       47.17     47.16 o 
   1  14   3        2.52        0.00     24.69 o 
   2  14   3      135.04      149.93     40.86 o 
   3  14   3      481.41      500.79     77.18 o 
   4  14   3      161.97      135.89     50.65 o 
   5  14   3      265.21      350.45    110.80 o 
   6  14   3      414.93      276.41    107.21 o 
   7  14   3      231.43      181.90     94.04 o 
   8  14   3     1132.70     1006.42    105.10 o 
   9  14   3        0.19        0.00     29.65 o 
  10  14   3      247.29      147.02    110.63 o 
  11  14   3      133.52       77.71     72.27 o 
  12  14   3      133.59        0.00     63.34 o 
  13  14   3       50.50        0.00     34.51 o 
  14  14   3       17.79        0.41     33.70 o 
  15  14   3      109.93      163.62    161.99 o 
  16  14   3       15.17        0.00     52.37 o 
  -5  15   3        0.93        0.00     12.28 o 
  -4  15   3       51.37       85.76     21.72 o 
  -3  15   3       41.04       67.65     22.76 o 
  -2  15   3        0.09        0.00     20.21 o 
  -1  15   3        9.95        0.00     14.40 o 
   0  15   3       34.00       25.03     22.92 o 
   1  15   3        7.08       37.47     46.28 o 
   2  15   3        4.81        5.93     22.08 o 
   3  15   3      268.74      208.92     45.29 o 
   4  15   3        5.64        0.00     21.06 o 
   5  15   3      284.71      274.98     69.46 o 
   6  15   3       11.97       64.74     63.13 o 
   7  15   3     2240.58     2070.27    200.36 o 
   8  15   3       64.81      134.25     57.23 o 
   9  15   3      208.62       90.24     86.27 o 
  10  15   3     1147.51     1372.18    133.21 o 
  11  15   3        5.55        8.31     51.32 o 
  12  15   3      114.04       65.61     63.34 o 
  13  15   3        8.34        0.00     34.92 o 
  15  15   3        9.20        0.00     41.41 o 
  16  15   3        6.06        7.71     49.53 o 
  -4  16   3       37.03       58.26     28.47 o 
  -3  16   3        0.91       24.52     20.41 o 
  -2  16   3       13.77       16.26     18.60 o 
  -1  16   3        1.67       30.81     35.20 o 
   0  16   3        7.72       17.32     22.53 o 
   1  16   3       21.51       55.73     34.42 o 
   2  16   3       33.59        4.06     26.21 o 
   3  16   3      111.87      126.06     40.93 o 
   4  16   3       34.06       74.41     43.80 o 
   5  16   3      765.36      874.80    158.63 o 
   6  16   3        0.35       26.67     36.74 o 
   7  16   3      711.01      766.53     90.96 o 
   8  16   3        2.38       18.65     30.90 o 
   9  16   3      719.59      784.32    487.20 o 
  10  16   3       24.34        4.91     31.22 o 
  11  16   3       40.28       50.60     48.52 o 
  12  16   3       11.62        0.00     31.26 o 
  13  16   3        7.95        0.00     80.39 o 
  14  16   3       68.91        0.00     40.60 o 
  15  16   3        1.41        0.00     41.82 o 
  -3  17   3        8.74        0.00     17.87 o 
  -2  17   3       23.86        8.06     19.45 o 
  -1  17   3       22.96       27.41     32.49 o 
   0  17   3       75.56       65.14     42.54 o 
   1  17   3        7.45       29.87     24.90 o 
   2  17   3       51.75       59.50     37.49 o 
   3  17   3        0.00        0.00     28.50 o 
   4  17   3      220.92      271.65     53.51 o 
   5  17   3       87.01       40.73     56.64 o 
   6  17   3       51.41       30.31     57.73 o 
   7  17   3      274.92      177.95    135.60 o 
   8  17   3       10.75       11.12     28.14 o 
   9  17   3      401.31      159.18    201.17 o 
  10  17   3        4.62        0.00     47.97 o 
  11  17   3       62.51       38.58     38.55 o 
  12  17   3        0.73       27.59     45.33 o 
  13  17   3       14.88        0.81     39.38 o 
  -1  18   3        0.22        0.00     19.68 o 
   0  18   3        5.58        0.00     18.52 o 
   1  18   3       36.01       34.05     33.79 o 
   2  18   3       89.67       75.63     40.74 o 
   3  18   3        5.35        0.00     51.17 o 
   4  18   3      176.25      300.49     58.09 o 
   5  18   3        0.02        5.47     60.49 o 
   6  18   3      159.99      113.21    149.00 o 
   7  18   3        8.76        0.48     18.96 o 
   8  18   3       19.81        0.00     30.68 o 
   9  18   3       98.45       64.00     74.70 o 
  10  18   3       30.64        0.00     29.34 o 
  11  18   3        5.14       15.15     40.60 o 
  12  18   3       36.14        0.00     37.69 o 
  13  18   3        1.05       32.07     53.59 o 
   1  19   3       12.63       45.42     33.02 o 
   2  19   3        0.55        0.00     24.38 o 
   3  19   3       46.81       40.39     39.85 o 
   4  19   3        4.12       12.03     26.24 o 
   5  19   3       31.02      110.23     52.23 o 
   6  19   3      162.23      136.78    134.79 o 
   7  19   3        1.10       39.68     39.99 o 
   8  19   3       38.90        4.55     25.38 o 
   9  19   3        0.50        6.05     34.90 o 
  10  19   3        8.45       12.79     32.53 o 
  11  19   3        3.96       17.65     37.84 o 
  12  19   3        7.50        5.83     56.67 o 
   3  20   3        0.36        8.93     58.87 o 
   4  20   3        0.15        0.00     42.10 o 
   5  20   3        9.35       21.09     31.68 o 
   6  20   3       10.59       74.14     50.34 o 
   7  20   3       71.21       85.01     82.62 o 
   8  20   3       17.76       12.22     37.18 o 
   9  20   3        4.32        0.00     70.24 o 
  10  20   3       58.04       20.10     37.50 o 
  -4 -20   4        0.98        0.81     80.39 o 
  -8 -19   4        6.02        4.90     53.35 o 
  -7 -19   4       41.14       32.34     56.37 o 
  -6 -19   4        8.11        8.37     39.03 o 
  -5 -19   4        0.67        0.21     24.36 o 
  -4 -19   4      157.44       77.44     91.76 o 
  -3 -19   4        0.36        0.00     45.57 o 
  -2 -19   4       64.98       17.89     37.58 o 
  -1 -19   4       20.91        5.28     30.43 o 
   0 -19   4       72.18       27.30     31.72 o 
   1 -19   4       34.76        0.00     84.79 o 
 -10 -18   4        1.48       26.31     39.21 o 
  -9 -18   4       76.84       46.06     56.43 o 
  -8 -18   4        1.28        0.00     58.27 o 
  -7 -18   4      306.59       60.29     82.47 o 
  -6 -18   4        2.88        0.00     37.45 o 
  -5 -18   4       12.45        5.02     28.48 o 
  -4 -18   4       55.35       69.77     83.95 o 
  -3 -18   4       53.18       84.53     82.21 o 
  -2 -18   4       20.56       23.34     37.00 o 
  -1 -18   4        0.16        3.04     28.94 o 
   0 -18   4       24.36       22.06     46.43 o 
   1 -18   4        0.17       24.23     44.86 o 
   2 -18   4       14.95        0.00     33.16 o 
   3 -18   4        0.35        0.00     37.10 o 
 -11 -17   4       15.25        5.64     30.14 o 
 -10 -17   4       24.55       11.05     33.96 o 
  -9 -17   4       47.51       22.88     35.47 o 
  -8 -17   4        3.93       32.24     67.10 o 
  -7 -17   4      279.83      195.99    182.70 o 
  -6 -17   4        0.24        0.00     29.92 o 
  -5 -17   4      249.75      190.77    179.65 o 
  -4 -17   4        2.42        0.00     30.85 o 
  -3 -17   4       82.24       55.86     57.85 o 
  -2 -17   4       42.05       19.12     43.19 o 
  -1 -17   4        6.08        0.00     59.78 o 
   0 -17   4      160.05      160.35    227.56 o 
   1 -17   4       27.82        0.00     31.26 o 
   2 -17   4        1.30       29.91     40.67 o 
   3 -17   4        1.53        0.00     34.47 o 
   4 -17   4       48.51       21.18     60.25 o 
   5 -17   4        7.27       77.37     87.29 o 
 -12 -16   4       79.54       67.06     79.58 o 
 -11 -16   4        0.00        2.66     30.75 o 
 -10 -16   4      204.36      116.14    128.30 o 
  -9 -16   4        2.79        0.49     41.73 o 
  -8 -16   4      246.71      246.11    190.01 o 
  -7 -16   4      152.68       29.37     55.62 o 
  -6 -16   4       52.83       37.53     38.38 o 
  -5 -16   4      263.19      247.08    218.63 o 
  -4 -16   4        9.56       34.89     46.45 o 
  -3 -16   4      177.66       64.51     91.96 o 
  -2 -16   4        1.49        0.00     35.26 o 
  -1 -16   4        0.46        0.00     34.28 o 
   0 -16   4       15.45       54.08     55.62 o 
   1 -16   4       11.97        3.32     30.35 o 
   2 -16   4        7.58       40.06     49.13 o 
   3 -16   4       73.71       51.32     72.05 o 
   4 -16   4       22.71       20.77     32.71 o 
   5 -16   4       14.99       36.54     39.99 o 
   6 -16   4       47.81        0.00     29.75 o 
 -12 -15   4       11.88       30.88     35.38 o 
 -11 -15   4        8.08       32.24     46.73 o 
 -10 -15   4      118.96       93.35     93.99 o 
  -9 -15   4        4.31       37.96     52.19 o 
  -8 -15   4      913.08      990.02    161.79 o 
  -7 -15   4        1.99      141.05     54.98 o 
  -6 -15   4      614.67      614.80    111.32 o 
  -5 -15   4       40.83       34.01     44.35 o 
  -4 -15   4       91.65       63.46     41.36 o 
  -3 -15   4      105.24      121.42     63.30 o 
  -2 -15   4       54.98       38.79     46.91 o 
  -1 -15   4       42.27        3.54     25.40 o 
   0 -15   4        2.32        7.50     35.05 o 
   1 -15   4      233.55      162.45    129.51 o 
   2 -15   4        4.04        0.00     28.83 o 
   3 -15   4      175.27      121.64    125.25 o 
   4 -15   4        4.67       26.29     40.60 o 
   5 -15   4       33.51        0.00     25.67 o 
   6 -15   4       29.65       54.32     59.88 o 
   7 -15   4       50.18       51.97     71.68 o 
 -13 -14   4        9.99       35.73     58.87 o 
 -12 -14   4        1.78       34.51     56.03 o 
 -11 -14   4       51.51       11.98     29.16 o 
 -10 -14   4       14.62        0.00     19.42 o 
  -9 -14   4       15.47       10.13     30.86 o 
  -8 -14   4      524.26      475.07     82.01 o 
  -7 -14   4       92.30       96.37     53.64 o 
  -6 -14   4      615.61      639.44     92.48 o 
  -5 -14   4      367.45      392.68     73.64 o 
  -4 -14   4       32.82        3.74     31.34 o 
  -3 -14   4       15.75       44.99     45.94 o 
  -2 -14   4      313.73      385.35    130.70 o 
  -1 -14   4       16.48        0.00     67.82 o 
   0 -14   4      367.37      409.23     76.50 o 
   1 -14   4      203.08       85.94     73.28 o 
   2 -14   4       53.16       47.21     51.36 o 
   3 -14   4       29.41       50.36     51.16 o 
   4 -14   4       12.24        0.75     21.21 o 
   5 -14   4      269.94      487.00     78.26 o 
   6 -14   4        0.01       18.26     29.30 o 
   7 -14   4       66.49       94.19     71.05 o 
   8 -14   4       11.35       14.73     11.07 o 
 -14 -13   4       20.36        0.00     36.54 o 
 -13 -13   4       19.20       21.52     86.48 o 
 -12 -13   4       47.56       15.83     80.79 o 
 -11 -13   4      121.38      100.82    115.91 o 
 -10 -13   4       35.77       39.39     38.96 o 
  -9 -13   4      122.42      124.64     47.04 o 
  -8 -13   4       17.11        0.00     31.19 o 
  -7 -13   4       51.29       29.45     33.54 o 
  -6 -13   4      131.06      102.65     54.59 o 
  -5 -13   4      555.42      539.76     82.08 o 
  -4 -13   4       12.36        0.00     25.26 o 
  -3 -13   4       25.99        5.68     26.24 o 
  -2 -13   4      831.40      982.91    113.96 o 
  -1 -13   4      156.76      180.04     62.27 o 
   0 -13   4      778.99      879.31    127.50 o 
   1 -13   4        2.05        1.94     28.46 o 
   2 -13   4      433.36      500.81     79.59 o 
   3 -13   4       10.53        0.00     33.11 o 
   4 -13   4      196.29      119.25    117.74 o 
   5 -13   4      213.40      160.00    158.54 o 
   6 -13   4        1.56       18.56     38.91 o 
   8 -13   4        6.16       41.82     54.40 o 
   9 -13   4        3.88        0.00     45.47 o 
 -14 -12   4       51.75        0.00     56.43 o 
 -13 -12   4        1.22        6.90     36.95 o 
 -12 -12   4      128.99      153.06     73.89 o 
 -11 -12   4       10.08       39.79     91.76 o 
 -10 -12   4        0.50       10.74     34.83 o 
  -9 -12   4        0.98        0.00     27.42 o 
  -8 -12   4      181.62      172.25     64.30 o 
  -7 -12   4       68.30      136.97     85.37 o 
  -6 -12   4       70.22       67.37     56.03 o 
  -5 -12   4       89.74      150.31     69.05 o 
  -4 -12   4       47.08        0.00    106.17 o 
  -3 -12   4     3539.34     3600.82    273.95 o 
  -2 -12   4       83.45       98.10     56.86 o 
  -1 -12   4      275.12      208.61     80.14 o 
   0 -12   4       47.22       19.89     35.73 o 
   1 -12   4        1.23       29.44     35.54 o 
   2 -12   4     1748.82     1917.24    189.53 o 
   3 -12   4        1.74       45.16     40.12 o 
   4 -12   4      246.83      346.12     65.71 o 
   5 -12   4        7.02        0.00     35.52 o 
   6 -12   4       23.50       32.07     43.40 o 
   7 -12   4       41.17       75.92     64.96 o 
  10 -12   4       40.95      126.04     47.91 o 
 -14 -11   4       23.08        0.00     29.64 o 
 -13 -11   4        3.34        1.62     30.04 o 
 -12 -11   4       15.34       70.24    100.69 o 
 -11 -11   4        5.20        0.00     32.48 o 
 -10 -11   4        0.94       13.13     25.67 o 
  -9 -11   4       23.67       27.27     37.75 o 
  -8 -11   4      314.38      328.61     62.14 o 
  -7 -11   4       25.76       47.26     34.80 o 
  -6 -11   4     1124.64     1211.04    137.76 o 
  -5 -11   4      224.80      194.57     75.77 o 
  -4 -11   4     1795.24     1727.38    173.34 o 
  -3 -11   4     1099.87     1010.48    105.13 o 
  -2 -11   4      142.27      220.96     56.54 o 
  -1 -11   4        3.01      170.72     53.10 o 
   0 -11   4       29.99        0.00     48.52 o 
   1 -11   4     1925.76     2011.59    194.23 o 
   2 -11   4       39.96       62.64     54.40 o 
   3 -11   4      240.99      247.41     76.22 o 
   4 -11   4        1.46        0.00     38.84 o 
   5 -11   4       86.54      231.62     54.51 o 
   6 -11   4      213.24     1054.27    719.02 o 
   7 -11   4      102.27      229.80     86.07 o 
   8 -11   4        8.35        0.00     30.86 o 
  10 -11   4       77.27      111.65     60.09 o 
  11 -11   4        4.73       22.71     34.43 o 
 -14 -10   4        0.04        0.00     54.00 o 
 -13 -10   4        0.74        6.09     57.25 o 
 -12 -10   4        4.61        0.81     26.80 o 
 -11 -10   4      374.39      542.41    108.40 o 
 -10 -10   4       27.71        0.00     51.16 o 
  -9 -10   4     1023.97     1196.92    127.76 o 
  -8 -10   4        8.41        7.61     53.79 o 
  -7 -10   4      324.67      317.50     80.87 o 
  -6 -10   4      984.78     1051.84    100.17 o 
  -5 -10   4       94.61      112.06     51.35 o 
  -4 -10   4     2869.81     2739.13    283.45 o 
  -3 -10   4        2.50       15.61     33.91 o 
  -2 -10   4     1591.22     1392.05    113.07 o 
  -1 -10   4       48.28      132.39     46.21 o 
   0 -10   4      627.26      601.20    103.60 o 
   1 -10   4      567.42      713.54    158.31 o 
   2 -10   4        1.59       37.23     43.75 o 
   3 -10   4      566.20      548.05     80.86 o 
   4 -10   4        4.43        0.00     30.52 o 
   5 -10   4      918.00      868.15    115.98 o 
   6 -10   4       19.75       11.66     25.20 o 
   7 -10   4     1791.61     2307.33    194.25 o 
   8 -10   4        4.03       39.14     20.70 o 
   9 -10   4      308.80      484.36    123.02 o 
  10 -10   4       11.86        5.00     24.19 o 
  11 -10   4       30.92       83.23     58.46 o 
  12 -10   4       29.85       49.18     48.81 o 
 -15  -9   4       73.64       39.53     51.56 o 
 -14  -9   4        1.28        4.78     21.09 o 
 -13  -9   4        2.21        2.17     11.98 o 
 -12  -9   4       83.37        3.65     29.23 o 
 -11  -9   4     1565.58     2627.22    374.33 o 
 -10  -9   4      109.20       90.13     53.59 o 
  -9  -9   4      851.75      993.90    108.81 o 
  -8  -9   4       15.43        7.75     30.54 o 
  -7  -9   4     2109.62     2560.80    169.33 o 
  -6  -9   4      225.95      290.11     70.91 o 
  -5  -9   4       69.62       42.82     29.54 o 
  -4  -9   4      364.13      378.62     59.23 o 
  -3  -9   4        0.15        0.14     30.45 o 
  -2  -9   4     2368.66     1981.20    125.33 o 
  -1  -9   4      157.20      159.66     52.69 o 
   0  -9   4      771.26      757.94    106.55 o 
   1  -9   4       38.82       40.93     30.70 o 
   2  -9   4     1375.66     1113.08    121.83 o 
   3  -9   4       49.61       22.44     39.48 o 
   4  -9   4      558.25      463.92     81.92 o 
   5  -9   4      384.02      474.92     72.37 o 
   6  -9   4       19.35       69.80     39.79 o 
   7  -9   4     1249.49     1677.82    135.75 o 
   8  -9   4        5.83      505.19    240.96 o 
   9  -9   4      272.71      441.14     88.81 o 
  10  -9   4        6.37        7.55     23.31 o 
  11  -9   4       32.31       24.24     30.98 o 
  12  -9   4       18.95        0.18     20.29 o 
  13  -9   4       42.18       24.75     34.03 o 
 -15  -8   4        0.71        0.00     30.92 o 
 -14  -8   4        7.73       21.52     46.36 o 
 -13  -8   4       13.28       17.12     14.18 o 
 -12  -8   4        1.66        5.84     14.99 o 
 -11  -8   4      295.78      290.70     74.30 o 
 -10  -8   4       33.97       45.47     40.60 o 
  -9  -8   4       39.42        1.62     47.50 o 
  -8  -8   4       11.54        6.47     20.40 o 
  -7  -8   4     1150.71     1253.16    169.08 o 
  -6  -8   4       15.96       13.94     24.77 o 
  -5  -8   4     5532.07     6254.48    289.32 o 
  -4  -8   4       17.16        6.86     18.44 o 
  -3  -8   4     6375.48     5874.84    301.38 o 
  -2  -8   4      565.26      406.37     54.91 o 
  -1  -8   4       57.69       42.47     34.03 o 
   0  -8   4     2804.20     2658.68    184.69 o 
   1  -8   4       40.21        7.67     20.93 o 
   2  -8   4      739.96      794.21     94.56 o 
   3  -8   4        4.85        0.00     18.65 o 
   4  -8   4     4819.33     5096.65    247.35 o 
   5  -8   4       14.37      124.12     43.31 o 
   6  -8   4     1459.17     1977.33    171.79 o 
   7  -8   4      224.99      299.49     61.79 o 
   8  -8   4      250.87      397.73     65.96 o 
   9  -8   4      656.95      790.05     36.13 o 
  10  -8   4       11.85       37.63     58.78 o 
  11  -8   4       66.44       41.85     60.70 o 
  12  -8   4        7.44        0.00     30.55 o 
  13  -8   4        4.09        0.00     26.41 o 
 -15  -7   4       17.68        0.00     22.02 o 
 -14  -7   4       38.70        7.21     19.65 o 
 -13  -7   4        5.35        0.00     18.11 o 
 -12  -7   4       32.48       31.32     15.41 o 
 -11  -7   4        5.96        6.55     13.06 o 
 -10  -7   4     1477.13     2175.34    176.61 o 
  -9  -7   4       44.16       47.50     74.30 o 
  -8  -7   4      177.84      252.94     66.99 o 
  -7  -7   4     1359.06     1357.40    306.53 o 
  -6  -7   4      105.99       73.28     34.77 o 
  -5  -7   4     7232.87     8780.54    485.27 o 
  -4  -7   4        1.83        0.00     20.90 o 
  -3  -7   4     1212.91      904.69     74.51 o 
  -2  -7   4       29.39       51.87     35.57 o 
  -1  -7   4     3769.41     3240.17    160.10 o 
   0  -7   4       34.70       35.44     27.07 o 
   1  -7   4     1001.64     1196.17    115.72 o 
   2  -7   4       32.28        0.00     33.81 o 
   3  -7   4      865.47      818.48     75.65 o 
   4  -7   4      700.76      598.47     84.45 o 
   5  -7   4       46.38      112.29     46.79 o 
   6  -7   4     2458.95     2711.91    203.67 o 
   7  -7   4        1.37        0.00     38.64 o 
   8  -7   4      610.93      847.79     90.84 o 
   9  -7   4        0.36        0.00      6.41 o 
  10  -7   4     1261.43     1617.10    150.47 o 
  11  -7   4      106.21      130.06     60.49 o 
  12  -7   4       69.90       56.00     64.89 o 
  13  -7   4        0.80        2.68     27.93 o 
  14  -7   4        0.17       19.72     41.63 o 
 -15  -6   4        3.12       35.50     42.83 o 
 -14  -6   4        7.52       16.96     21.61 o 
 -13  -6   4       43.32       29.44     18.37 o 
 -12  -6   4        0.61        0.00     17.03 o 
 -11  -6   4        1.24        0.00     11.63 o 
 -10  -6   4      618.25      719.94    254.56 o 
  -9  -6   4        6.85        0.00     33.29 o 
  -8  -6   4     1465.17     2045.83    164.43 o 
  -7  -6   4       64.95       37.72     23.87 o 
  -6  -6   4     1864.68     2162.36    127.52 o 
  -5  -6   4     1390.10     1544.74    151.15 o 
  -4  -6   4     4428.46     5228.31    373.11 o 
  -3  -6   4     2221.07     2205.44    124.05 o 
  -2  -6   4     1564.59     1370.19    110.10 o 
  -1  -6   4     1025.40      923.30     79.08 o 
   0  -6   4     1041.47     1222.37     90.26 o 
   1  -6   4     3099.44     3211.41    160.61 o 
   2  -6   4      147.54      317.32     90.71 o 
   3  -6   4      890.30     1098.77     89.12 o 
   6  -6   4     1295.21     1928.08    122.86 o 
   7  -6   4      393.25      386.77     86.68 o 
   8  -6   4      341.28      527.37     36.93 o 
   9  -6   4      186.18      154.84     23.03 o 
  10  -6   4      713.46      942.30     93.33 o 
  11  -6   4        0.97       24.25     29.22 o 
  12  -6   4       23.65       50.85     36.02 o 
  13  -6   4        7.19        1.91     29.29 o 
  14  -6   4        9.88        0.00     24.67 o 
 -15  -5   4        0.56        6.35     32.59 o 
 -14  -5   4        1.99        0.00     28.21 o 
 -13  -5   4      170.51      110.77     74.24 o 
 -12  -5   4       40.36       23.60     19.25 o 
 -11  -5   4       31.44       45.57     20.41 o 
 -10  -5   4       56.42       64.39     20.12 o 
  -9  -5   4      413.42      520.53     72.88 o 
  -8  -5   4     4265.20     5845.98    331.30 o 
  -7  -5   4      146.39      186.35     49.13 o 
  -6  -5   4     2956.00     3232.16    238.93 o 
  -4  -5   4     4703.08     5530.22    312.72 o 
  -2  -5   4      712.39      576.59     64.55 o 
  -1  -5   4      425.37      323.56     45.47 o 
   0  -5   4       24.56        0.00     17.90 o 
   1  -5   4       36.53       70.38     28.99 o 
   2  -5   4     1502.61     1100.14     79.20 o 
   4  -5   4      317.78      738.84     88.63 o 
   5  -5   4     2349.23     1910.74    129.18 o 
   6  -5   4       11.06        3.64     18.92 o 
   7  -5   4     2762.15     3462.50    214.72 o 
   8  -5   4      240.59      229.45     52.04 o 
   9  -5   4      708.49      831.06     92.48 o 
  10  -5   4      869.11     1076.54    105.47 o 
  11  -5   4      273.85      348.87     80.05 o 
  12  -5   4      415.23      687.13     87.08 o 
  13  -5   4       19.57       29.27     33.44 o 
  14  -5   4        3.46        0.00     27.41 o 
  15  -5   4        0.38        0.41     30.86 o 
 -15  -4   4        0.11        0.00     15.14 o 
 -14  -4   4        4.59        8.99     20.90 o 
 -13  -4   4      124.72       82.32     35.14 o 
 -12  -4   4       39.94       42.41     13.26 o 
 -11  -4   4       55.57       82.99     20.63 o 
 -10  -4   4       27.98       30.20     14.16 o 
  -9  -4   4      474.30      520.98     46.70 o 
  -8  -4   4       48.91       21.46     34.51 o 
  -7  -4   4      174.42      466.48     90.54 o 
  -6  -4   4     1102.98     1694.23    197.72 o 
  -4  -4   4     3144.28     4804.34    261.06 o 
  -3  -4   4      413.65      294.78     44.60 o 
  -2  -4   4     1261.76     1181.76    181.89 o 
  -1  -4   4      368.42      354.85     55.47 o 
   0  -4   4     2734.65     3098.24    186.56 o 
   1  -4   4       19.06       15.51     20.23 o 
   2  -4   4     2460.80     2435.47    148.19 o 
   3  -4   4      372.13      317.39     54.80 o 
   4  -4   4     2125.22     1840.30    177.02 o 
   5  -4   4     5732.68     5680.16    274.01 o 
   6  -4   4      604.07      738.98     66.82 o 
   7  -4   4     4808.10     4950.97    345.79 o 
   8  -4   4        0.23       12.52     41.47 o 
   9  -4   4      336.97      330.32     71.29 o 
  10  -4   4       76.32       62.21     35.72 o 
  11  -4   4      426.97      476.31     69.75 o 
  12  -4   4        0.64        0.00     28.32 o 
  13  -4   4       27.20       77.14     40.57 o 
  14  -4   4        6.95        0.00     56.03 o 
  15  -4   4        0.74       11.77     75.11 o 
 -15  -3   4        0.09        0.00     26.39 o 
 -14  -3   4       13.22       16.70     19.52 o 
 -13  -3   4       21.22       29.55     13.42 o 
 -12  -3   4       32.69       31.39     13.02 o 
 -11  -3   4      135.13      121.22     20.14 o 
 -10  -3   4       75.73       83.38     24.60 o 
  -9  -3   4      350.52      369.49     37.35 o 
  -8  -3   4      101.06       98.29     22.19 o 
  -7  -3   4      384.24      307.93     87.09 o 
  -6  -3   4       16.10       28.02     19.55 o 
  -5  -3   4        4.76        5.17     11.56 o 
  -4  -3   4       25.74       12.97     16.82 o 
  -3  -3   4     5356.66     3903.11    132.65 o 
  -2  -3   4      182.02      163.32     33.68 o 
  -1  -3   4      806.14      491.36     60.09 o 
   0  -3   4      504.41      427.95     65.59 o 
   1  -3   4     1554.91     1181.13    105.56 o 
   2  -3   4      128.07       92.97     31.87 o 
   3  -3   4      287.79      162.10     65.55 o 
   4  -3   4    15795.30    14126.95   1329.04 o 
   5  -3   4       42.96      133.17     63.45 o 
   6  -3   4      399.47      351.49     56.88 o 
   7  -3   4      320.17      366.04     84.33 o 
   8  -3   4      249.39      291.89     47.22 o 
   9  -3   4     1246.72     1412.65    106.89 o 
  10  -3   4       76.06      129.48     44.91 o 
  11  -3   4       27.55       63.67     43.82 o 
  12  -3   4      161.39      141.91     60.50 o 
  13  -3   4        9.25        0.00     59.48 o 
  14  -3   4        0.09        3.25     55.62 o 
  15  -3   4        0.51        0.00     25.98 o 
  16  -3   4        1.46        2.84     33.29 o 
 -14  -2   4       32.44       19.77     11.22 o 
 -13  -2   4       49.98       48.17     20.42 o 
 -12  -2   4      266.43      367.70     29.05 o 
 -11  -2   4        8.03        3.03     13.91 o 
 -10  -2   4       41.05       35.96     16.57 o 
  -9  -2   4        0.84        7.09     10.01 o 
  -8  -2   4      552.99      509.94     83.44 o 
  -7  -2   4       17.43       11.94     18.42 o 
  -6  -2   4     3304.37     2883.58    265.52 o 
  -5  -2   4      344.78      266.66     48.93 o 
  -4  -2   4     2015.97     1739.22    488.42 o 
  -3  -2   4      602.13      603.79     65.28 o 
  -2  -2   4        2.62        0.00     14.38 o 
  -1  -2   4      104.27      151.93     32.89 o 
   0  -2   4      220.12      200.17     43.03 o 
   1  -2   4     8617.18    10224.66    395.35 o 
   2  -2   4      123.53      168.31     36.88 o 
   3  -2   4      854.11      651.02     64.68 o 
   4  -2   4     2855.97     2435.33    125.75 o 
   5  -2   4     1940.68     1902.98    117.82 o 
   6  -2   4      912.26     1186.30    139.11 o 
   8  -2   4      914.21      899.76     74.95 o 
  10  -2   4     1733.69     1619.03    140.73 o 
  11  -2   4        1.05       75.10     52.06 o 
  12  -2   4      833.31      678.36    413.71 o 
  13  -2   4       10.46        1.62     50.75 o 
  14  -2   4       16.94        0.00     29.64 o 
  15  -2   4        2.33        0.00     27.20 o 
  16  -2   4        0.01        1.22     54.81 o 
 -14  -1   4        9.33        3.64      8.39 o 
 -13  -1   4      235.41      232.52     75.24 o 
 -12  -1   4       84.22       97.41     21.20 o 
 -11  -1   4        0.21        8.36     17.23 o 
 -10  -1   4       16.01       17.62     11.57 o 
  -9  -1   4        1.83        8.99     14.94 o 
  -8  -1   4      411.33      366.66     33.10 o 
  -7  -1   4      103.25       92.82     14.81 o 
  -6  -1   4     4523.32     4458.97    662.18 o 
  -5  -1   4      621.63      532.60     31.12 o 
  -4  -1   4     6312.26     6752.81   1225.71 o 
  -3  -1   4      241.55      178.98     21.92 o 
  -2  -1   4      469.37      338.24     32.04 o 
   1  -1   4     3331.69     4135.30    304.55 o 
   2  -1   4     1795.46     1708.41    129.65 o 
   3  -1   4     7181.01     6859.76    254.21 o 
   4  -1   4       36.20       24.31      7.55 o 
   5  -1   4     1667.86     1059.26     33.58 o 
   6  -1   4      652.84      433.31     61.74 o 
   7  -1   4     3417.39     3805.03    170.02 o 
   8  -1   4      679.60      874.13     70.90 o 
   9  -1   4     1679.06     2568.62    178.23 o 
  10  -1   4       21.24      108.29     40.00 o 
  11  -1   4       11.14       20.18     38.47 o 
  12  -1   4      599.52      621.99    182.29 o 
  13  -1   4        2.10        4.87     30.04 o 
  14  -1   4      106.37      129.11     62.12 o 
  15  -1   4        0.22        0.00     52.78 o 
  16  -1   4       41.70        0.00     26.80 o 
 -14   0   4        6.71        3.56     14.16 o 
 -13   0   4       48.80       50.58     21.79 o 
 -12   0   4       72.26       77.02     14.14 o 
 -11   0   4      741.63      787.52     46.54 o 
 -10   0   4        0.09        2.19     12.55 o 
  -9   0   4      202.82      203.21     37.02 o 
  -8   0   4       47.75       17.56     12.37 o 
  -7   0   4       72.96       57.16     19.00 o 
  -6   0   4      576.16      501.41     26.51 o 
  -5   0   4     1310.82     1198.10    104.40 o 
  -4   0   4     3359.21     3233.08    206.00 o 
  -3   0   4       79.30      131.83     16.66 o 
  -2   0   4      990.17      800.42     45.90 o 
  -1   0   4      321.11      311.28     27.25 o 
   0   0   4   499658.19   542915.94  64477.86 o 
   3   0   4       61.06       40.10     14.53 o 
   5   0   4     5704.16     5364.21    138.10 o 
   6   0   4       14.20       30.93     35.73 o 
   7   0   4    13723.51    14038.25    607.14 o 
   8   0   4       64.72       88.47     31.33 o 
   9   0   4     8462.99     7720.11    346.32 o 
  10   0   4       51.13       43.85     40.60 o 
  11   0   4       13.36        0.00     62.52 o 
  12   0   4       35.78       28.83     41.82 o 
  13   0   4      256.58      282.98     79.98 o 
  14   0   4      381.07      385.70     95.00 o 
  15   0   4        0.34        0.00     43.44 o 
  16   0   4       77.18        0.81     28.01 o 
  17   0   4        2.77        0.00     53.19 o 
 -14   1   4       11.73       27.60     23.34 o 
 -13   1   4       12.28        4.72      8.40 o 
 -12   1   4      188.47      175.65     19.58 o 
 -11   1   4      144.91      149.90     22.33 o 
 -10   1   4        0.25       11.65     10.03 o 
  -9   1   4       49.18       66.62     16.14 o 
  -7   1   4     1214.20     1267.80     56.46 o 
  -5   1   4    10804.74    10353.11    294.98 o 
  -4   1   4     1054.89      988.40     43.55 o 
  -3   1   4      275.92      281.55     28.63 o 
  -2   1   4     2530.67     2204.18     88.61 o 
   0   1   4    75421.38    65474.12   3375.48 o 
   1   1   4     3991.70     3930.04    196.17 o 
   2   1   4    73647.29    67347.02   2449.68 o 
   3   1   4        4.10        0.00     20.99 o 
   4   1   4    10157.44    11473.18    482.41 o 
   5   1   4      252.64      390.93     60.30 o 
   6   1   4     1209.08      988.83     38.14 o 
   7   1   4     1389.47     1145.60     82.62 o 
   8   1   4     1945.85     1396.47    145.75 o 
   9   1   4     3249.83     2751.86    195.69 o 
  10   1   4        1.09       11.77     30.04 o 
  11   1   4     1519.28     1352.79    255.78 o 
  12   1   4       23.72       23.95     40.19 o 
  13   1   4     1797.21     1934.99    194.47 o 
  14   1   4       33.11       12.18     64.96 o 
  15   1   4        1.60        1.22     28.83 o 
  16   1   4       51.07        0.41     28.01 o 
  17   1   4       14.84        0.00     55.62 o 
 -13   2   4        3.57        0.00     23.96 o 
 -12   2   4       24.15       13.92      9.54 o 
 -11   2   4        5.85        3.00      8.98 o 
 -10   2   4       29.42       31.46     14.55 o 
  -9   2   4       14.08       15.43     17.05 o 
  -8   2   4     1067.09     1048.55     51.19 o 
  -7   2   4     1724.33     1435.91     76.35 o 
  -6   2   4       84.20       78.84     24.05 o 
  -5   2   4     4140.21     3587.82    304.31 o 
  -4   2   4      260.78      161.31     19.96 o 
  -3   2   4     4834.42     4243.34    116.90 o 
  -2   2   4      418.38      318.99     17.19 o 
  -1   2   4      440.52      404.75     21.72 o 
   0   2   4      178.40      153.84     12.95 o 
   1   2   4      107.39       88.28     16.93 o 
   2   2   4      479.74      350.95     36.46 o 
   3   2   4       57.63       53.72     37.77 o 
   4   2   4       13.62       47.00     32.35 o 
   5   2   4        5.30       17.25     17.98 o 
   6   2   4     2044.00     1157.49    423.86 o 
   7   2   4       39.94       11.77     26.39 o 
   8   2   4     5769.83     5751.79    343.48 o 
   9   2   4      487.01      440.51     75.92 o 
  10   2   4     2528.79     2407.17    200.16 o 
  11   2   4     1495.60     1080.15    173.16 o 
  12   2   4      833.79      883.05    127.08 o 
  13   2   4     1437.61     1362.94    153.06 o 
  14   2   4        5.16       35.32     43.44 o 
  15   2   4       32.45        0.00     25.17 o 
  16   2   4        0.02        0.81     52.37 o 
  17   2   4       43.10        0.00     25.24 o 
 -13   3   4        0.82        0.00     20.51 o 
 -12   3   4       37.34       25.98     24.77 o 
 -11   3   4        8.06        0.00     17.46 o 
 -10   3   4       89.48       78.13     35.32 o 
  -9   3   4       35.32       32.34     17.66 o 
  -8   3   4     2350.53     2526.12    162.20 o 
  -7   3   4       13.08       27.00     14.45 o 
  -6   3   4      935.06      908.19     48.48 o 
  -5   3   4     1349.72     1106.38     47.95 o 
  -4   3   4     2870.64     3045.87     94.07 o 
  -3   3   4     4534.68     3781.22     98.79 o 
  -2   3   4      300.84      251.83     18.16 o 
   0   3   4      110.59      109.35     16.31 o 
   1   3   4     3680.79     3270.68    225.50 o 
   2   3   4      382.46      299.76     41.54 o 
   3   3   4      921.19      709.56     60.29 o 
   4   3   4     1717.40     1249.55    825.19 o 
   6   3   4     2101.32     2234.62    174.17 o 
   7   3   4     1744.26     2129.47    294.35 o 
   8   3   4     7191.87     8218.64    457.15 o 
   9   3   4       17.19        7.71     47.91 o 
  10   3   4     8466.40     8756.99    529.42 o 
  11   3   4       28.63       28.83     72.27 o 
  12   3   4     1164.25      973.99    192.24 o 
  13   3   4      456.46      967.50    235.07 o 
  14   3   4       13.17       17.46     36.54 o 
  15   3   4       52.11        9.82     33.08 o 
  16   3   4       15.46        0.00     26.53 o 
  17   3   4        0.60        2.99     28.58 o 
 -13   4   4        9.53        0.00     53.59 o 
 -12   4   4       18.75       10.56     22.74 o 
 -11   4   4       32.30       36.13     27.61 o 
 -10   4   4      123.49      124.64     68.61 o 
  -9   4   4      150.42      165.65     72.67 o 
  -8   4   4      604.08      746.79     70.24 o 
  -7   4   4       84.18      104.30     32.81 o 
  -6   4   4      636.34      603.30     32.48 o 
  -5   4   4        0.19        0.00      8.56 o 
  -4   4   4     1992.19     2074.46     61.09 o 
  -3   4   4      360.59      291.02     21.78 o 
  -2   4   4       80.25      120.78     21.70 o 
  -1   4   4      480.41      272.18     48.81 o 
   0   4   4      146.57      184.99     25.71 o 
   1   4   4        2.71        0.00      8.99 o 
   2   4   4      167.85      206.25     31.72 o 
   3   4   4      520.23      485.55     37.88 o 
   4   4   4        4.97       57.65     31.26 o 
   5   4   4    17850.16    21744.50   1405.57 o 
   6   4   4        4.45        0.00     19.89 o 
   7   4   4     3977.76     4468.83    265.12 o 
   9   4   4     1020.67     1217.39    113.96 o 
  10   4   4     5751.77     7680.94    339.70 o 
  11   4   4       92.98       50.09     38.85 o 
  12   4   4       17.02       41.89     33.30 o 
  13   4   4       19.26       20.21     33.64 o 
  14   4   4      174.80      169.10     55.93 o 
  15   4   4        0.38        5.70      4.04 o 
  16   4   4       10.22        0.00     27.20 o 
  17   4   4        0.20        0.00     31.53 o 
  18   4   4        3.85        3.78     26.17 o 
 -12   5   4        0.07        4.06     19.08 o 
 -11   5   4       22.64        4.47     19.08 o 
 -10   5   4       11.29        0.00     41.82 o 
  -9   5   4       23.28       18.36     13.07 o 
  -8   5   4      158.80      146.89     50.93 o 
  -7   5   4      131.87      137.32     17.72 o 
  -6   5   4      465.03      492.98     29.49 o 
  -5   5   4      164.64      269.39     48.66 o 
  -4   5   4     2502.56     2348.29     73.43 o 
  -3   5   4      938.73     1143.10     78.42 o 
  -2   5   4     1056.07      977.51     48.39 o 
   0   5   4     1224.74      776.48     54.84 o 
   1   5   4        8.08       66.30     24.40 o 
   2   5   4     3993.04     4196.56    201.62 o 
   3   5   4      500.65      729.70     56.69 o 
   4   5   4     3445.51     3623.44    132.79 o 
   5   5   4     3661.03     4552.06    351.19 o 
   9   5   4     2520.23     2889.49   1757.16 o 
  11   5   4      172.78      266.91     56.54 o 
  12   5   4      475.75      592.03     82.82 o 
  13   5   4       80.90       53.99     34.84 o 
  14   5   4       67.78       64.75     79.98 o 
  15   5   4       31.17       26.07     12.08 o 
  16   5   4       29.59        7.78     33.48 o 
  17   5   4        2.70        0.25     22.98 o 
  18   5   4       30.65        2.21     33.55 o 
 -12   6   4       17.26       51.56     30.04 o 
 -11   6   4        1.60        0.00     18.27 o 
 -10   6   4        6.67        0.00     41.01 o 
  -9   6   4      395.29      428.75     56.64 o 
  -8   6   4      209.15      275.62     28.60 o 
  -7   6   4       20.46       19.00     12.80 o 
  -6   6   4       28.23       15.23     15.84 o 
  -5   6   4     1268.27     1424.63     53.11 o 
  -4   6   4      175.82      180.44     21.86 o 
  -3   6   4     2661.04     3052.51    130.96 o 
  -2   6   4      799.55      771.87     55.81 o 
  -1   6   4        5.40       80.70     16.71 o 
   0   6   4       42.68       46.32     19.05 o 
   1   6   4      121.76      234.91     88.86 o 
   2   6   4     1336.34     2077.09    129.11 o 
   3   6   4        3.21        0.00     23.91 o 
   4   6   4     3280.81     4647.60    203.20 o 
   5   6   4        0.93        2.69     17.05 o 
   6   6   4     2075.79     2483.90    159.56 o 
   7   6   4     3295.05     3630.85    229.39 o 
   8   6   4       11.37        8.12     47.50 o 
   9   6   4     6027.84     8372.92    495.72 o 
  10   6   4      458.07      564.34     97.03 o 
  11   6   4      747.59     1106.41    137.90 o 
  12   6   4        0.08        0.00     65.78 o 
  13   6   4      273.44      333.91     78.51 o 
  14   6   4        0.18       20.77     52.58 o 
  15   6   4      112.11       76.06     66.18 o 
  16   6   4       16.69        0.00     24.20 o 
  17   6   4       53.39        0.00     25.31 o 
  18   6   4      104.25        6.96     28.90 o 
 -11   7   4        0.48        0.00     41.41 o 
 -10   7   4       58.14       63.34     55.62 o 
  -9   7   4       39.65       45.69     14.08 o 
  -8   7   4      210.75      225.19     23.37 o 
  -7   7   4      179.34      192.98     28.98 o 
  -6   7   4       33.15       82.44     31.20 o 
  -5   7   4        0.07       30.43     20.09 o 
  -4   7   4      170.68       95.17     26.09 o 
  -3   7   4      104.87      136.65     33.57 o 
  -2   7   4       35.66       30.56     16.14 o 
  -1   7   4      457.54      286.47     31.43 o 
   0   7   4       17.18        0.00     15.57 o 
   2   7   4      123.89      129.89     24.32 o 
   3   7   4     1288.58     1261.77    134.79 o 
   4   7   4     8322.56     9497.06    467.08 o 
   5   7   4        5.65        0.00     18.52 o 
   6   7   4      574.19      623.66     66.88 o 
   7   7   4       21.65       75.11     73.89 o 
   8   7   4     1726.50     2167.63    158.34 o 
   9   7   4      338.97      423.46     82.01 o 
  10   7   4       14.77       17.05     36.13 o 
  11   7   4      173.96      233.04    138.04 o 
  12   7   4      763.47     1052.97    140.70 o 
  13   7   4      158.16      148.55     64.55 o 
  14   7   4      101.93       42.84     45.41 o 
  15   7   4       44.82       53.79     68.68 o 
  16   7   4        5.15        3.38     27.96 o 
  17   7   4        1.44        6.03     31.44 o 
  18   7   4        0.09        6.95     29.63 o 
 -10   8   4       19.03        8.16     17.66 o 
  -9   8   4        0.09        0.00     14.31 o 
  -8   8   4      204.56      246.71     30.67 o 
  -7   8   4        8.56        0.00      9.97 o 
  -6   8   4      664.93      777.39     55.77 o 
  -5   8   4        0.82        0.00     12.20 o 
  -4   8   4      237.24      249.21     33.80 o 
  -3   8   4        0.09        0.00     12.02 o 
  -2   8   4      699.00      633.09     48.59 o 
  -1   8   4       61.92       56.54     22.14 o 
   0   8   4       23.28        0.00     14.04 o 
   1   8   4       21.71       51.78     17.94 o 
   2   8   4      433.17      330.77     43.66 o 
   3   8   4     2486.27     2798.53    126.04 o 
   4   8   4      578.26      542.85     64.65 o 
   5   8   4       16.95        0.88     15.63 o 
   6   8   4      571.97      670.04     71.77 o 
   7   8   4     1378.60     1544.98    112.79 o 
   8   8   4      140.63      222.49     61.71 o 
   9   8   4     1152.08     1389.73    252.53 o 
  10   8   4       12.37       44.25     44.25 o 
  11   8   4        0.03       36.13     82.01 o 
  12   8   4     1805.82     2425.44    231.42 o 
  13   8   4       29.53        4.96     26.39 o 
  14   8   4      491.34      623.90     87.93 o 
  15   8   4        2.61        0.00     23.52 o 
  16   8   4       78.71        0.00     33.31 o 
  17   8   4       30.91        0.00     25.92 o 
  18   8   4        0.75        0.00     31.27 o 
 -10   9   4       10.76        4.52     11.85 o 
  -9   9   4        3.61        6.55     10.48 o 
  -8   9   4        2.64        0.00      9.11 o 
  -7   9   4        2.24        0.00      9.14 o 
  -6   9   4      115.06      152.81     28.28 o 
  -5   9   4      142.50      119.53     33.16 o 
  -4   9   4      109.98      154.04     38.36 o 
  -3   9   4       15.62       12.50     14.58 o 
  -2   9   4     1012.55      903.43     66.34 o 
  -1   9   4      175.68      216.59     30.62 o 
   0   9   4     3467.14     3376.54    290.59 o 
   1   9   4       76.89       90.69     30.10 o 
   2   9   4      341.21      340.11     58.46 o 
   3   9   4     1130.70      837.63    104.07 o 
   4   9   4      351.12      363.27     43.99 o 
   5   9   4     1164.74     1257.29    139.36 o 
   6   9   4       12.15        0.90     41.01 o 
   7   9   4     3632.36     3699.13    175.16 o 
   8   9   4       23.31       58.18     29.30 o 
   9   9   4     3595.42     4259.74    494.10 o 
  10   9   4       32.22       66.18     52.78 o 
  11   9   4       37.29      139.26    120.18 o 
  12   9   4      238.27      257.00     81.20 o 
  14   9   4       87.09      122.24    104.95 o 
  15   9   4        3.15        5.20     26.79 o 
  17   9   4        9.54        0.00     28.62 o 
  18   9   4       31.87        0.36     23.78 o 
  -9  10   4        8.91       11.87     11.09 o 
  -8  10   4        0.03        0.00     13.40 o 
  -7  10   4        4.43        0.00     18.32 o 
  -6  10   4        5.17       13.11     15.48 o 
  -5  10   4      296.23      335.47     48.47 o 
  -4  10   4      178.41      248.00     46.68 o 
  -3  10   4        0.93       37.81     35.13 o 
  -2  10   4      873.11      793.37     63.23 o 
  -1  10   4      123.41      161.04     46.70 o 
   0  10   4     2193.61     2281.34    178.19 o 
   1  10   4        1.43       22.32     20.04 o 
   2  10   4       78.10      178.53     35.70 o 
   3  10   4      143.64       88.94     50.11 o 
   4  10   4     1336.96     1371.03    112.78 o 
   5  10   4       20.29       21.99     26.54 o 
   6  10   4      520.91      513.73     61.36 o 
   8  10   4      674.59      641.47     71.40 o 
   9  10   4        9.84        9.02     25.82 o 
  10  10   4       24.95       86.07     60.09 o 
  11  10   4      316.69      563.53    207.47 o 
  12  10   4       32.76       41.01     49.53 o 
  13  10   4      556.91      634.98    122.61 o 
  14  10   4      150.70      345.10    181.89 o 
  15  10   4       64.91        5.44     32.59 o 
  16  10   4       32.54        0.00     44.61 o 
  17  10   4       11.66        2.15     31.57 o 
  18  10   4       10.49        4.87     71.46 o 
  -8  11   4        9.07        6.57     11.02 o 
  -7  11   4        1.02       18.67     12.36 o 
  -6  11   4        5.62       45.81     14.48 o 
  -5  11   4      402.14      616.45     79.46 o 
  -3  11   4      703.82      713.27     81.71 o 
  -2  11   4      194.67      338.57     38.01 o 
  -1  11   4     1034.75      984.68     95.95 o 
   0  11   4      975.94      961.36     72.33 o 
   1  11   4        5.60       13.95     23.57 o 
   2  11   4      742.87      633.61     59.56 o 
   3  11   4        2.38       34.04     23.70 o 
   4  11   4      807.70      786.49    124.76 o 
   5  11   4       43.97      195.49     79.24 o 
   6  11   4     1544.98     1569.10    143.60 o 
   7  11   4        0.22      411.05    194.47 o 
   8  11   4     2553.21     2983.70    219.14 o 
   9  11   4        2.49        0.00     49.42 o 
  10  11   4      235.99      328.45     92.97 o 
  11  11   4     2165.44     2829.00    261.06 o 
  12  11   4       10.61       84.45     61.71 o 
  13  11   4      632.00     1110.81    276.89 o 
  14  11   4        1.07        4.06     67.80 o 
  15  11   4       58.96        0.00     49.13 o 
  16  11   4        1.03        2.23     26.41 o 
  17  11   4       25.49        0.00     39.21 o 
  -8  12   4       69.32      106.95     16.77 o 
  -7  12   4       15.08       20.41     11.78 o 
  -6  12   4       92.58      127.30     24.93 o 
  -5  12   4      279.33      378.45     41.45 o 
  -4  12   4        4.99       10.80     15.77 o 
  -3  12   4      642.36      754.53     89.42 o 
  -2  12   4        7.50       63.83     38.37 o 
  -1  12   4      516.57      578.26     78.63 o 
   0  12   4        6.93        0.00     15.01 o 
   1  12   4      221.96      249.95     43.35 o 
   2  12   4      187.10      230.37     43.32 o 
   3  12   4      242.53      278.97     51.16 o 
   4  12   4       75.51       57.77     36.02 o 
   5  12   4      493.17      461.33     63.57 o 
   6  12   4      690.50      566.69     70.97 o 
   7  12   4      109.93       95.94     39.88 o 
   8  12   4      929.67     1235.60    117.45 o 
   9  12   4       44.94       44.61     34.15 o 
  10  12   4     3177.88     3975.64    273.95 o 
  11  12   4       34.18       27.20     46.28 o 
  12  12   4      909.86     1213.53    165.24 o 
  13  12   4      195.79      382.45    189.60 o 
  14  12   4      154.68      204.62     86.48 o 
  15  12   4      199.32      295.57    102.31 o 
  16  12   4        0.10        0.00     26.98 o 
  17  12   4        0.38        0.00     36.66 o 
  -7  13   4       11.36       26.20     13.01 o 
  -6  13   4      121.26      170.34     41.87 o 
  -5  13   4        0.94        0.00     12.89 o 
  -4  13   4       74.55       95.11     23.46 o 
  -3  13   4      141.76      197.52     34.81 o 
  -2  13   4       28.26       32.23     16.26 o 
  -1  13   4        2.96        1.22     20.67 o 
   0  13   4      751.78      958.89     81.78 o 
   1  13   4       91.54      114.28     32.72 o 
   2  13   4      116.75       80.96     32.76 o 
   3  13   4       48.31       25.87     29.67 o 
   4  13   4        1.93       18.83     24.44 o 
   5  13   4      684.42      775.57     83.64 o 
   6  13   4        2.28        8.75     23.61 o 
   7  13   4       32.59       61.55     35.26 o 
   8  13   4      507.35      530.52     76.30 o 
   9  13   4      131.22      118.10     43.41 o 
  10  13   4     1314.34     1532.60    218.39 o 
  11  13   4        6.74        0.00     30.86 o 
  13  13   4        0.15        0.00     36.54 o 
  14  13   4       47.61        0.00     34.92 o 
  15  13   4       10.24        0.00     62.93 o 
  16  13   4       60.64       85.67    136.82 o 
  17  13   4        0.05        0.00     29.57 o 
  -6  14   4       49.85      132.07     22.91 o 
  -5  14   4        0.14        1.58     10.16 o 
  -4  14   4       92.00      132.19     29.09 o 
  -3  14   4       25.98       33.30     17.94 o 
  -2  14   4        3.21        0.00     14.35 o 
  -1  14   4        2.33        2.11     15.29 o 
   0  14   4       11.60       27.15     17.74 o 
   1  14   4       81.99       44.44     43.72 o 
   2  14   4       21.36       37.51     33.44 o 
   3  14   4        9.99        0.00     22.08 o 
   4  14   4      451.51      403.63     55.90 o 
   5  14   4       22.26        0.00     27.01 o 
   6  14   4        9.80        0.00     42.83 o 
   7  14   4     1244.70     1152.59    184.60 o 
   8  14   4        0.90      229.43     70.51 o 
   9  14   4      112.45      180.38     65.85 o 
  10  14   4      179.93      183.16     52.76 o 
  11  14   4       12.00       22.47     31.97 o 
  12  14   4      459.56      978.86    163.62 o 
  13  14   4       61.29        1.22     34.51 o 
  14  14   4      176.62        2.44     66.99 o 
  15  14   4       22.97        0.00     38.98 o 
  16  14   4        2.52        0.00     35.32 o 
  -5  15   4       30.36       21.17     22.12 o 
  -4  15   4       27.82       13.46     14.58 o 
  -3  15   4       35.33       72.06     24.98 o 
  -2  15   4       20.05       36.80     24.19 o 
  -1  15   4        3.06       41.89     33.72 o 
   0  15   4       10.44       17.57     16.56 o 
   1  15   4        8.19        5.11     17.66 o 
   2  15   4        4.44        0.00     32.58 o 
   3  15   4        0.95        4.51     17.88 o 
   4  15   4      548.53      543.81     76.93 o 
   5  15   4       65.42       67.05     33.05 o 
   6  15   4      254.54      185.60     61.15 o 
   7  15   4     1124.13     1112.56    135.51 o 
   8  15   4        1.15       41.67     39.62 o 
   9  15   4      585.91      541.02     79.31 o 
  10  15   4       97.37      303.36    227.97 o 
  11  15   4      194.51      118.10    113.27 o 
  12  15   4        0.27        0.00     35.73 o 
  13  15   4        1.01        0.00     66.99 o 
  14  15   4       37.29        0.00     37.35 o 
  15  15   4       30.24        0.00     43.04 o 
  16  15   4        0.15        0.41     38.57 o 
  -4  16   4        5.88       19.41     19.79 o 
  -3  16   4       18.12       33.44     16.27 o 
  -2  16   4        0.77        0.00     21.46 o 
  -1  16   4      140.42      156.40     65.43 o 
   0  16   4        0.68        5.59     22.08 o 
   1  16   4       38.06      113.12     31.77 o 
   2  16   4       11.05       53.25     32.58 o 
   3  16   4        3.15       44.41     36.21 o 
   4  16   4      228.79      210.96     44.87 o 
   5  16   4       37.54       30.37     27.54 o 
   6  16   4      149.18      129.21     52.75 o 
   7  16   4       10.17       10.11     30.84 o 
   8  16   4        4.34        0.00     21.90 o 
   9  16   4       81.39       76.69     58.46 o 
  10  16   4       46.33        0.00     28.65 o 
  11  16   4       38.36        0.00     31.78 o 
  12  16   4        3.91       10.96     29.70 o 
  13  16   4      117.16        0.41     34.51 o 
  14  16   4       16.02        0.00     36.13 o 
  -2  17   4       30.07       12.19     20.35 o 
  -1  17   4       33.01       26.82     17.50 o 
   0  17   4       27.38       35.81     24.20 o 
   1  17   4       92.68       54.87     27.38 o 
   2  17   4        0.01        0.00     52.37 o 
   3  17   4       80.52      108.16     70.44 o 
   4  17   4       27.47       66.30     38.22 o 
   5  17   4        4.94       22.42     31.89 o 
   6  17   4      130.38      123.69     75.64 o 
   7  17   4       55.25       40.58     40.62 o 
   8  17   4       10.76       21.88     30.40 o 
   9  17   4       56.60       41.96     46.08 o 
  10  17   4      100.08       70.05     77.56 o 
  11  17   4        0.10        0.00     23.87 o 
  12  17   4       66.81       13.78     38.99 o 
  13  17   4       18.14        2.44     41.41 o 
  -1  18   4        0.80        0.00     17.68 o 
   0  18   4       28.32       18.46     28.75 o 
   1  18   4       21.08       39.55     25.03 o 
   2  18   4        0.06        0.00     18.48 o 
   3  18   4      102.63       87.03     42.71 o 
   4  18   4       18.40       86.77     36.17 o 
   5  18   4       12.32        3.22     19.80 o 
   6  18   4        9.16        0.00     36.13 o 
   7  18   4       75.28      132.71     44.27 o 
   8  18   4       13.55       35.06     41.21 o 
   9  18   4      139.42       34.18     43.53 o 
  10  18   4        0.08        0.00     56.64 o 
  11  18   4       60.30      129.92     70.24 o 
  12  18   4      136.62       93.82     90.74 o 
  13  18   4        4.07        0.41     65.77 o 
   1  19   4       10.78       61.76     29.94 o 
   2  19   4       21.51       38.75     46.75 o 
   3  19   4       23.42       70.18     48.52 o 
   4  19   4        7.12       12.80     54.40 o 
   5  19   4        0.37        0.00     21.82 o 
   6  19   4       29.34       10.93     47.30 o 
   7  19   4        0.11        0.00     44.05 o 
   8  19   4        2.59        6.81     25.31 o 
   9  19   4       73.62       60.92     75.43 o 
  10  19   4        1.63        0.00     27.69 o 
  11  19   4      267.74      190.25    169.91 o 
  12  19   4        0.76       41.05     79.40 o 
   4  20   4       15.19       14.93     30.17 o 
   5  20   4        5.64       64.36     42.22 o 
   6  20   4      193.74      282.61     59.48 o 
   7  20   4        0.05       70.70     74.50 o 
   8  20   4       58.68       75.69     50.02 o 
   9  20   4        5.47        0.00     34.37 o 
  10  20   4       33.88       52.93     53.63 o 
  -7 -19   5       42.90       23.99     38.73 o 
  -6 -19   5        0.40        9.67     33.74 o 
  -5 -19   5      115.85       82.40     71.26 o 
  -4 -19   5        2.16        0.00     38.00 o 
  -3 -19   5       10.88       27.61     51.12 o 
  -2 -19   5        4.64       11.68     64.11 o 
  -1 -19   5       12.31        0.00     39.61 o 
   0 -19   5        0.15        0.00     42.83 o 
  -9 -18   5        9.79        4.78     29.30 o 
  -8 -18   5        9.58        7.05     42.73 o 
  -7 -18   5       59.33       46.80     42.72 o 
  -6 -18   5        0.64        0.00     33.41 o 
  -5 -18   5       28.09        2.74     27.33 o 
  -4 -18   5       45.87        0.00     53.42 o 
  -2 -18   5        0.08        0.00     23.94 o 
  -1 -18   5        1.45        5.88     32.03 o 
   0 -18   5        2.60       45.49     55.45 o 
   1 -18   5      106.07       88.87    141.29 o 
   2 -18   5        0.00        0.00     39.04 o 
   3 -18   5        7.02       24.71     41.05 o 
 -10 -17   5       17.43       31.79     38.70 o 
  -9 -17   5        0.41        0.00     49.90 o 
  -8 -17   5       65.37       34.23     52.86 o 
  -7 -17   5        0.22        0.00     30.10 o 
  -6 -17   5       52.01       40.13     39.87 o 
  -5 -17   5        4.50        0.00     30.76 o 
  -4 -17   5        3.51        7.33     37.62 o 
  -3 -17   5       73.04        0.65     32.06 o 
  -2 -17   5       20.48        5.32     34.56 o 
  -1 -17   5       17.79        0.00     38.13 o 
   0 -17   5      139.95       50.22     51.14 o 
   1 -17   5        6.98        4.59     27.98 o 
   2 -17   5        5.27       66.79     89.93 o 
   3 -17   5       23.42       10.96     46.28 o 
   4 -17   5        0.04       10.38     36.37 o 
   5 -17   5       79.74      113.44    126.06 o 
 -11 -16   5       14.65       22.36     34.33 o 
 -10 -16   5        1.09        0.00     35.67 o 
  -9 -16   5        0.40       28.19     48.37 o 
  -8 -16   5       59.56       41.15     41.01 o 
  -7 -16   5       50.51       33.73     41.21 o 
  -6 -16   5      166.46       66.07    115.51 o 
  -5 -16   5       78.73      101.64    109.21 o 
  -4 -16   5      105.62       86.92     72.27 o 
  -3 -16   5        6.67       24.14     63.06 o 
  -2 -16   5       87.93        0.62     24.22 o 
  -1 -16   5        4.88       37.02     49.33 o 
   0 -16   5       49.05       53.30     67.19 o 
   1 -16   5        0.03       27.82     35.99 o 
   2 -16   5       17.62       32.13     47.46 o 
   3 -16   5        8.23       19.63     61.00 o 
   4 -16   5        0.99        4.54     26.69 o 
   5 -16   5       96.33      113.78    123.63 o 
   6 -16   5        0.95       11.41     34.96 o 
 -12 -15   5        8.09        8.12     43.04 o 
 -11 -15   5       50.87       39.44     63.59 o 
 -10 -15   5        0.42        0.00     32.45 o 
  -9 -15   5       46.56       48.82     57.85 o 
  -8 -15   5        4.98       20.63     31.91 o 
  -7 -15   5       15.47       21.07     31.77 o 
  -6 -15   5       59.81       92.48     47.04 o 
  -5 -15   5      127.13      122.85     62.79 o 
  -4 -15   5       18.15       26.01     33.95 o 
  -3 -15   5      139.35      208.03     75.63 o 
  -2 -15   5       14.97        3.98     33.19 o 
  -1 -15   5       30.89       13.90     31.58 o 
   0 -15   5      198.03      139.23    118.35 o 
   1 -15   5        2.42        0.00     50.08 o 
   2 -15   5      142.09      104.55     90.33 o 
   3 -15   5        3.07        0.00     47.50 o 
   4 -15   5       24.91       28.36     34.38 o 
   5 -15   5        0.28       12.34     29.77 o 
   6 -15   5        6.79       14.18     41.65 o 
   7 -15   5       57.85       75.75     83.03 o 
 -13 -14   5        5.41        4.06     70.64 o 
 -12 -14   5        5.53       24.77     88.10 o 
 -11 -14   5       26.97       19.26     29.08 o 
 -10 -14   5        2.16        0.00     28.55 o 
  -9 -14   5        1.40        0.00     30.93 o 
  -8 -14   5      189.07      207.48     59.58 o 
  -7 -14   5       82.90       86.17     43.69 o 
  -6 -14   5      147.71      169.48     66.64 o 
  -5 -14   5     1149.34     1279.62    125.13 o 
  -4 -14   5        0.73        0.00     30.78 o 
  -3 -14   5      444.68      504.47    143.65 o 
  -2 -14   5        0.07       83.93     85.84 o 
  -1 -14   5      295.75      378.65    137.57 o 
   0 -14   5       44.31       27.33     35.02 o 
   1 -14   5        6.68        6.83     26.68 o 
   2 -14   5       69.68       29.71     63.34 o 
   3 -14   5        6.96        0.45     22.18 o 
   4 -14   5       80.02       42.95     45.47 o 
   5 -14   5        2.14       29.76     34.05 o 
   6 -14   5       25.28       89.37     92.77 o 
   7 -14   5        5.14        0.00     34.05 o 
   8 -14   5       26.11       27.74     15.92 o 
 -13 -13   5        3.78        0.41     31.26 o 
 -12 -13   5       40.32        1.62     32.89 o 
 -11 -13   5        0.11        3.91     25.36 o 
 -10 -13   5       17.98       46.80     48.92 o 
  -9 -13   5        3.76        6.88     32.52 o 
  -8 -13   5      222.11      295.91    114.41 o 
  -7 -13   5       18.61       10.30     36.05 o 
  -6 -13   5      490.06      630.52    110.60 o 
  -5 -13   5      209.35      244.94    107.40 o 
  -4 -13   5      146.16      107.28     55.01 o 
  -3 -13   5      330.61      456.10     76.88 o 
  -2 -13   5      507.26      529.43    147.58 o 
  -1 -13   5      509.43      631.27    119.52 o 
   0 -13   5       53.79       50.55     53.59 o 
   1 -13   5       54.98       93.24     44.01 o 
   2 -13   5        9.90       15.75     31.44 o 
   3 -13   5        8.60        5.18     29.51 o 
   4 -13   5       45.89       11.73     27.85 o 
   5 -13   5       50.52       84.81     72.47 o 
   6 -13   5       37.20       25.23     43.40 o 
   7 -13   5       89.18        2.03     54.00 o 
   8 -13   5       67.99       39.33     40.19 o 
   9 -13   5        1.62        0.00     31.15 o 
 -13 -12   5        3.99        0.00     33.29 o 
 -12 -12   5        9.31        0.00     61.71 o 
 -11 -12   5       51.58       84.85     60.49 o 
 -10 -12   5        0.92       14.84     26.22 o 
  -9 -12   5        9.94       26.13     38.57 o 
  -8 -12   5      356.27      314.41     60.95 o 
  -7 -12   5       20.70       19.06     55.50 o 
  -6 -12   5     1203.59     1195.31    143.20 o 
  -5 -12   5       14.72       20.39     40.57 o 
  -4 -12   5      591.70      700.88    115.91 o 
  -3 -12   5        0.14       37.93     37.27 o 
  -2 -12   5     1164.59     1333.16    133.69 o 
  -1 -12   5        8.12       22.76     35.96 o 
   0 -12   5        1.53        0.00     25.12 o 
   1 -12   5        7.22        7.59     30.08 o 
   2 -12   5      278.67      285.54     82.58 o 
   3 -12   5      116.30      140.85     54.24 o 
   4 -12   5        3.36        0.00     40.52 o 
   5 -12   5       43.25        0.00     30.12 o 
   6 -12   5        3.66       31.44     44.20 o 
   7 -12   5      298.99      475.02    116.93 o 
   8 -12   5       12.96        0.00     27.61 o 
   9 -12   5       50.65        0.41     28.42 o 
  10 -12   5       27.10       69.43     56.43 o 
 -14 -11   5        0.33        0.00     65.37 o 
 -13 -11   5       34.38        0.41     47.50 o 
 -12 -11   5        2.74        0.41     26.39 o 
 -11 -11   5       13.70        6.50     33.29 o 
 -10 -11   5       12.66       23.86     34.48 o 
  -9 -11   5      731.00      921.45    119.16 o 
  -8 -11   5      118.82       71.00     45.04 o 
  -7 -11   5        8.61        9.20     23.53 o 
  -6 -11   5      393.05      431.83     71.37 o 
  -5 -11   5     1472.66     1452.81    153.00 o 
  -4 -11   5     1859.93     1775.03    247.35 o 
  -3 -11   5        1.56       30.70     42.71 o 
  -2 -11   5     3949.06     3905.71    229.30 o 
  -1 -11   5       10.50      665.31    598.65 o 
   0 -11   5     3035.25     3054.39    270.80 o 
   2 -11   5     1637.75     1772.60    192.32 o 
   3 -11   5      165.89      545.73    159.03 o 
   4 -11   5       19.25       97.48     56.75 o 
   5 -11   5      189.54      248.58     72.54 o 
   6 -11   5      122.98      111.31     56.81 o 
   7 -11   5      521.32      716.59    135.60 o 
   8 -11   5        1.61        0.00     48.31 o 
  10 -11   5        1.27       36.95     46.69 o 
  11 -11   5      162.38      121.35    149.20 o 
 -14 -10   5        2.09       16.88     26.41 o 
 -13 -10   5        2.81        2.84     28.42 o 
 -12 -10   5       21.51        0.00     49.94 o 
 -11 -10   5       14.05        0.00     48.31 o 
 -10 -10   5      577.82      641.07    112.87 o 
  -9 -10   5      968.38     1240.56    120.78 o 
  -8 -10   5       66.41      269.98     67.66 o 
  -7 -10   5      471.40      644.69    139.57 o 
  -5 -10   5      850.97      818.52     92.09 o 
  -4 -10   5      440.76      432.64     67.68 o 
  -3 -10   5      250.67      299.11     75.00 o 
  -2 -10   5     1539.49     1492.29    121.27 o 
  -1 -10   5      414.30      396.50     66.17 o 
   0 -10   5      774.90      809.37     93.35 o 
   1 -10   5        2.25       20.62     40.25 o 
   2 -10   5      157.01      181.24     69.02 o 
   3 -10   5        0.40        0.00     46.89 o 
   4 -10   5      251.05      389.85     92.10 o 
   5 -10   5      149.69      150.10     90.69 o 
   6 -10   5      482.19      745.01    135.60 o 
   8 -10   5      107.16      144.54     79.58 o 
   9 -10   5      389.50      899.87    183.11 o 
  10 -10   5       29.12       33.45     35.51 o 
  11 -10   5      260.97      501.00    110.84 o 
  12 -10   5        0.91       15.52     61.19 o 
 -14  -9   5       16.72        6.63     27.25 o 
 -13  -9   5        0.27        0.81     43.44 o 
 -12  -9   5       78.59       29.33     23.14 o 
 -11  -9   5        1.97        0.00     41.82 o 
 -10  -9   5      213.17      368.24     82.82 o 
  -9  -9   5        1.35       31.26     70.64 o 
  -8  -9   5       99.66       93.09     37.34 o 
  -7  -9   5      141.20      188.75     47.22 o 
  -6  -9   5       13.16        0.00     25.69 o 
  -5  -9   5      701.84      636.35    133.70 o 
  -4  -9   5       93.35       50.84     32.97 o 
  -3  -9   5     2663.37     2166.94    230.01 o 
  -2  -9   5       62.88       54.16     40.45 o 
  -1  -9   5      315.53      345.47     71.17 o 
   0  -9   5      580.19      510.87     89.57 o 
   1  -9   5      104.75      135.71     53.61 o 
   2  -9   5      155.21      171.19     85.78 o 
   3  -9   5     1163.35      904.67    169.18 o 
   4  -9   5      244.99      320.37    111.14 o 
   5  -9   5       38.38       25.50     30.93 o 
   6  -9   5      368.09      530.32     93.41 o 
   7  -9   5       64.66       81.61     73.08 o 
   9  -9   5       33.12      104.30     33.70 o 
  10  -9   5       60.80       49.55     29.67 o 
  11  -9   5       31.06       10.36     27.28 o 
  12  -9   5        0.10       19.51     31.97 o 
  13  -9   5       54.32       40.65     52.78 o 
 -14  -8   5       27.18        9.99     25.01 o 
 -13  -8   5        4.30        0.00     21.09 o 
 -12  -8   5       36.89       21.74     24.32 o 
 -11  -8   5        5.48        0.00     13.44 o 
 -10  -8   5      124.65      208.28    110.43 o 
  -9  -8   5        3.24        7.71     28.42 o 
  -8  -8   5        3.10       13.32     35.52 o 
  -7  -8   5       66.86      107.24     46.72 o 
  -6  -8   5      578.44      668.23     87.96 o 
  -5  -8   5      459.78      410.81     65.68 o 
  -4  -8   5        4.99        2.78     34.04 o 
  -3  -8   5     1048.98      897.55     79.97 o 
  -2  -8   5        6.17        0.00     35.73 o 
  -1  -8   5       65.89       68.31     37.85 o 
   0  -8   5     1733.15     1831.92    149.74 o 
   1  -8   5       29.47       19.10     24.25 o 
   2  -8   5       58.15       59.44     40.08 o 
   3  -8   5     1099.66     1247.86    126.20 o 
   4  -8   5       48.56       65.37     35.31 o 
   5  -8   5     1026.99      858.38     97.03 o 
   6  -8   5      203.32      316.97     75.01 o 
   7  -8   5      546.79      737.11     92.26 o 
   8  -8   5      754.89     1289.06    145.96 o 
   9  -8   5       87.62      265.52    353.63 o 
  10  -8   5      439.57      624.34     31.03 o 
  11  -8   5        1.79       10.14     26.24 o 
  12  -8   5       71.05       92.37     92.77 o 
  13  -8   5        2.22       14.93     35.17 o 
 -14  -7   5        4.10        2.24     29.63 o 
 -13  -7   5       37.11       14.25     14.60 o 
 -12  -7   5        4.83        0.00     19.05 o 
 -11  -7   5        8.19       11.96     28.75 o 
 -10  -7   5        5.45       11.06     16.27 o 
  -9  -7   5      180.55      226.95     58.87 o 
  -8  -7   5      201.88      289.07    127.08 o 
  -7  -7   5     1116.04     1376.96    120.07 o 
  -6  -7   5      562.50      581.11     60.07 o 
  -5  -7   5      240.04      302.30     57.85 o 
  -4  -7   5     1051.47     1032.12     80.65 o 
  -3  -7   5      271.25      273.48     57.00 o 
  -2  -7   5       83.94       92.66     55.97 o 
  -1  -7   5       63.89       44.45     25.69 o 
   0  -7   5     1671.41     1821.43    144.00 o 
   1  -7   5       92.89       77.06     31.85 o 
   2  -7   5       13.33        0.00     35.10 o 
   3  -7   5      447.03      412.61     68.57 o 
   4  -7   5        2.56        0.00     24.73 o 
   5  -7   5     1665.45     1491.33    169.71 o 
   6  -7   5        0.02       47.22     33.33 o 
   7  -7   5      509.59      577.73     95.75 o 
   9  -7   5      541.42      576.24     24.90 o 
  10  -7   5      478.66      569.21    140.12 o 
  11  -7   5       83.55      167.43     90.87 o 
  12  -7   5       91.79       78.90     63.94 o 
  13  -7   5        0.16        8.04     31.67 o 
  14  -7   5        0.15       15.14     56.46 o 
 -14  -6   5       60.44       22.09     21.68 o 
 -13  -6   5        2.68        5.35     10.51 o 
 -12  -6   5        0.54        0.00     18.93 o 
 -11  -6   5        8.59       35.78     19.82 o 
 -10  -6   5      103.51      112.83     27.81 o 
  -9  -6   5      208.98      296.73     93.38 o 
  -8  -6   5       58.39       36.95     34.92 o 
  -7  -6   5      244.58      302.88    114.09 o 
  -6  -6   5      283.04      260.94     38.84 o 
  -5  -6   5     1660.16     1559.02    133.57 o 
  -4  -6   5     2200.18     2274.17    116.43 o 
  -3  -6   5     6770.53     6852.34    319.08 o 
  -2  -6   5      931.43      961.68     73.21 o 
  -1  -6   5     1192.71      912.28     88.63 o 
   0  -6   5        7.66       19.74     22.21 o 
   1  -6   5       69.42       50.95     33.66 o 
   2  -6   5      443.32      411.35     65.66 o 
   3  -6   5       85.01       91.59     33.16 o 
   4  -6   5      214.55      141.10     44.93 o 
   5  -6   5      107.80      249.67     59.51 o 
   6  -6   5      619.10      706.61     92.29 o 
   7  -6   5      990.79     1025.31    163.91 o 
   8  -6   5      130.87      136.27     10.39 o 
   9  -6   5      673.10      868.71     24.30 o 
  10  -6   5        2.45       30.54     30.62 o 
  11  -6   5       60.82       75.06     39.41 o 
  12  -6   5       63.30       99.20     57.64 o 
  13  -6   5       17.39        3.39     23.82 o 
  14  -6   5        4.18        0.00     34.97 o 
  15  -6   5       13.56        6.85     29.66 o 
 -14  -5   5       80.55       80.66     65.77 o 
 -13  -5   5        2.15        0.00      8.76 o 
 -12  -5   5        9.43       12.89     37.15 o 
 -11  -5   5        6.63       12.12     17.36 o 
 -10  -5   5       16.96       37.39     22.69 o 
  -9  -5   5      134.18      188.15     36.19 o 
  -8  -5   5      923.20      746.90     73.58 o 
  -7  -5   5       36.01       84.45     70.24 o 
  -6  -5   5      204.64      221.10     40.40 o 
  -5  -5   5     1969.33     2685.22    139.57 o 
  -4  -5   5       32.94       37.56     23.05 o 
  -3  -5   5     3298.62     3863.68    358.90 o 
  -2  -5   5      197.14      236.27     66.34 o 
  -1  -5   5     6304.04     5841.17    268.35 o 
   0  -5   5      152.92      261.50     41.48 o 
   1  -5   5      364.11      607.83     61.54 o 
   2  -5   5     5692.20     4771.21    239.10 o 
   3  -5   5     1023.58     1032.64     90.55 o 
   4  -5   5     1861.11     1887.37    140.04 o 
   5  -5   5       40.78       26.63     22.50 o 
   6  -5   5       57.01       85.41     32.41 o 
   7  -5   5      415.13      354.52     56.38 o 
   8  -5   5      685.50      746.75     52.70 o 
   9  -5   5      108.60      162.64     63.31 o 
  10  -5   5      866.13     1189.83    142.92 o 
  11  -5   5      121.95      121.40     46.59 o 
  12  -5   5      251.58      351.86     69.13 o 
  13  -5   5       76.29       70.51     95.82 o 
  14  -5   5        2.50       23.94     33.57 o 
  15  -5   5       49.72        1.22     34.92 o 
 -14  -4   5       26.45       39.69     26.51 o 
 -13  -4   5        4.97        4.82      9.41 o 
 -12  -4   5      289.60      255.87     28.57 o 
 -11  -4   5        0.70       14.90     19.92 o 
 -10  -4   5        0.02        9.49     10.96 o 
  -9  -4   5      102.03      103.91     19.80 o 
  -8  -4   5      645.24      639.18     65.41 o 
  -7  -4   5       48.29       61.24     29.64 o 
  -6  -4   5      786.15      973.64    270.40 o 
  -4  -4   5     1169.47     1056.20    226.34 o 
  -3  -4   5     2131.02     1701.42    136.82 o 
  -2  -4   5      662.40      510.58     77.97 o 
  -1  -4   5     4043.39     2832.22    114.98 o 
   0  -4   5       78.69       61.89     23.49 o 
   1  -4   5     4172.80     2932.34    134.35 o 
   2  -4   5     1000.07      714.21     60.12 o 
   3  -4   5      615.02      729.26     63.86 o 
   4  -4   5     1056.74     1285.56     85.06 o 
   5  -4   5     1972.36     1799.44    126.78 o 
   6  -4   5       25.26      171.87     48.63 o 
   7  -4   5      388.36      617.12     99.47 o 
   8  -4   5      183.42      206.35     85.80 o 
   9  -4   5        0.23       17.63     33.79 o 
  10  -4   5      625.24      774.03     86.70 o 
  11  -4   5        0.58       17.20     33.08 o 
  12  -4   5      213.73      235.90     55.41 o 
  13  -4   5        4.84        2.21     24.95 o 
  14  -4   5       10.58        0.00     36.27 o 
  15  -4   5       13.99        0.00     64.96 o 
  16  -4   5        0.38        0.00     45.88 o 
 -14  -3   5       11.30       18.99     26.01 o 
 -13  -3   5       39.60       21.85     11.53 o 
 -12  -3   5      139.13      118.02     26.68 o 
 -11  -3   5       59.40       84.61     23.80 o 
 -10  -3   5       24.16       29.93     11.93 o 
  -9  -3   5       44.75       61.55     15.30 o 
  -8  -3   5       82.82       90.17     22.47 o 
  -7  -3   5       59.16       26.08     44.66 o 
  -6  -3   5     3487.61     3177.18    392.80 o 
  -5  -3   5      172.66      169.79     24.68 o 
  -4  -3   5     2235.60     1969.60    158.21 o 
  -3  -3   5      220.23      253.11     49.30 o 
  -2  -3   5      483.80      460.93     49.53 o 
  -1  -3   5      751.92      557.33     75.37 o 
   0  -3   5       94.64       66.58     26.76 o 
   1  -3   5      860.78      627.98     94.13 o 
   2  -3   5       75.64       94.41     29.22 o 
   3  -3   5     1866.09     1434.06    102.61 o 
   4  -3   5       30.71        0.00     36.74 o 
   5  -3   5        5.97        0.00     30.04 o 
   6  -3   5       98.61      113.81     13.61 o 
   7  -3   5     1187.16     1134.25     81.76 o 
   8  -3   5      312.92      332.04     62.92 o 
   9  -3   5     1482.48     1609.29    139.84 o 
  10  -3   5     1305.35     1593.52    210.26 o 
  11  -3   5       55.78       76.95     47.18 o 
  12  -3   5     3427.57     5054.77    331.50 o 
  13  -3   5        3.47       30.48     43.02 o 
  15  -3   5        1.27        0.00     27.61 o 
  16  -3   5        8.54        0.00     32.48 o 
 -14  -2   5        0.07        7.84     22.42 o 
 -13  -2   5      237.35      261.82     71.59 o 
 -12  -2   5       46.23       26.55     17.82 o 
 -11  -2   5        0.97        2.94     10.46 o 
 -10  -2   5        5.17        0.00     12.37 o 
  -9  -2   5       11.36        4.31     13.46 o 
  -8  -2   5        0.00       12.62     12.10 o 
  -7  -2   5      482.14      512.21    106.16 o 
  -6  -2   5     4267.08     4081.08    134.26 o 
  -5  -2   5      559.88      427.06    115.30 o 
  -4  -2   5     5511.02     6017.03   1366.19 o 
  -3  -2   5       49.78       38.38     17.16 o 
  -2  -2   5     4489.00     3974.35    411.11 o 
  -1  -2   5       75.44       54.23     16.53 o 
   0  -2   5      112.23       74.20     18.93 o 
   1  -2   5      252.56      181.99     26.33 o 
   2  -2   5      711.54      441.61     37.46 o 
   3  -2   5      325.76      329.25     39.51 o 
   4  -2   5      278.82      281.83     25.98 o 
   5  -2   5     2225.12     2106.35     72.04 o 
   6  -2   5      606.27      523.28     22.17 o 
   7  -2   5      526.78      438.31     52.11 o 
   8  -2   5       60.40       44.89     31.85 o 
   9  -2   5     2661.36     2522.16    234.67 o 
  10  -2   5       41.78       88.97     47.16 o 
  11  -2   5      332.75      490.56    131.97 o 
  12  -2   5      501.26      589.49    101.81 o 
  13  -2   5      131.18      200.97     75.11 o 
  14  -2   5       38.59        0.00     29.64 o 
  15  -2   5        0.76        2.03     30.45 o 
  16  -2   5        9.88        0.00     54.81 o 
 -14  -1   5        7.65       16.18     15.97 o 
 -13  -1   5       79.81       39.36     17.13 o 
 -12  -1   5        0.78        0.00     14.00 o 
 -11  -1   5        8.15       12.09     11.01 o 
 -10  -1   5        1.19        2.97     16.30 o 
  -9  -1   5        8.16        0.00     12.26 o 
  -8  -1   5        0.51        2.59      8.77 o 
  -7  -1   5     1010.25      976.67     64.73 o 
  -6  -1   5        6.24        0.00     11.97 o 
  -5  -1   5      138.33      161.70     25.20 o 
  -4  -1   5      369.26      244.37     44.46 o 
  -3  -1   5     1222.58     1122.53     78.30 o 
  -2  -1   5     2191.49     1877.10     73.17 o 
  -1  -1   5      826.84      716.46     38.05 o 
   0  -1   5    31701.77    29932.98   2281.87 o 
   1  -1   5     1382.03     1296.20     69.83 o 
   2  -1   5     5355.91     5913.69    230.74 o 
   3  -1   5     1700.43     1572.12     64.79 o 
   4  -1   5     3754.55     3652.69    103.65 o 
   6  -1   5     3789.88     3625.47     88.52 o 
   8  -1   5        3.43      230.46     74.90 o 
   9  -1   5     3796.23     4187.23    239.62 o 
  10  -1   5      214.97      310.09     73.77 o 
  11  -1   5        8.60       72.42     49.61 o 
  12  -1   5        5.49        3.25     28.83 o 
  13  -1   5      538.44      642.70    110.03 o 
  14  -1   5       30.07       57.65     50.75 o 
  15  -1   5        0.52        0.00     50.34 o 
  16  -1   5       46.83        0.00     26.80 o 
  17  -1   5        8.08        0.00     36.13 o 
 -13   0   5        0.59        0.00     10.37 o 
 -12   0   5      122.05      105.46     17.06 o 
 -11   0   5       47.09       39.09     13.65 o 
 -10   0   5        5.20        9.66     16.45 o 
  -9   0   5        0.32        0.00      8.48 o 
  -8   0   5      177.56      159.18     26.64 o 
  -7   0   5      357.75      363.77     25.12 o 
  -6   0   5        8.52       52.99     23.59 o 
  -5   0   5     3196.81     2900.34    247.97 o 
  -3   0   5      297.02      320.26     22.62 o 
  -2   0   5      880.91     1234.68     52.86 o 
  -1   0   5    22827.68    23208.42    757.55 o 
   0   0   5    16842.20    19531.89    622.71 o 
   2   0   5      313.99      367.50     25.82 o 
   3   0   5     4497.56     3801.89    209.82 o 
   4   0   5      333.83      247.99     16.48 o 
   5   0   5     2629.98     2880.73    213.20 o 
   7   0   5        2.93        0.00     14.77 o 
   8   0   5     4367.48     4309.03    272.83 o 
  10   0   5        9.68       25.13     36.21 o 
  11   0   5        8.27        0.00     73.89 o 
  12   0   5        1.76       22.33     40.19 o 
  13   0   5      910.36     1139.23    149.00 o 
  14   0   5       33.27       69.43     99.06 o 
  16   0   5        1.08        0.41     27.61 o 
  17   0   5        2.43        0.00     49.13 o 
 -13   1   5       40.33       46.18     14.43 o 
 -12   1   5       58.46       41.36     14.12 o 
 -11   1   5       36.44       83.24     17.56 o 
 -10   1   5       80.95       64.57     23.35 o 
  -9   1   5      107.61      117.83     20.20 o 
  -8   1   5      236.72      219.79     24.33 o 
  -7   1   5       69.83       67.69     16.17 o 
  -6   1   5        0.48       40.26     11.68 o 
  -5   1   5     1156.60     1102.00     36.43 o 
  -4   1   5     1427.44     1455.73     45.18 o 
  -3   1   5     2061.63     1650.45    101.71 o 
  -2   1   5     1675.47     1701.67     79.81 o 
  -1   1   5     4214.08     3559.99    154.24 o 
   1   1   5     6970.84     6020.96    545.46 o 
   2   1   5       91.76      256.16     49.77 o 
   3   1   5     4085.64     3635.78    149.02 o 
   4   1   5      316.47      196.67     20.12 o 
   5   1   5       63.40       41.67     17.74 o 
   6   1   5       27.40       19.22     11.23 o 
   7   1   5       19.85       21.53     21.43 o 
   8   1   5    11005.68     9746.45    391.59 o 
   9   1   5       57.80      270.80     62.12 o 
  10   1   5     1674.36     1582.58    253.75 o 
  11   1   5        0.58      153.87     62.52 o 
  12   1   5     2299.13     2594.33    233.04 o 
  13   1   5      379.61      398.29     92.16 o 
  14   1   5        0.54        0.00     92.16 o 
  15   1   5        7.87        0.41     28.01 o 
  16   1   5        6.87        0.00     29.64 o 
  17   1   5       10.01        0.00     54.81 o 
 -13   2   5       16.04       24.31     15.78 o 
 -12   2   5        0.90       14.65     10.87 o 
 -11   2   5       55.51       38.27     17.49 o 
 -10   2   5        1.62        0.00     10.27 o 
  -9   2   5        4.20        2.33     15.70 o 
  -8   2   5      453.59      431.90     37.98 o 
  -7   2   5      149.32      151.37     26.74 o 
  -6   2   5      129.50      148.74     17.16 o 
  -5   2   5      103.68       96.90     13.98 o 
  -4   2   5      538.10      482.12     29.22 o 
  -3   2   5        0.66        0.00     10.53 o 
  -2   2   5     1817.91     1278.16     50.18 o 
  -1   2   5     2426.89     1689.74    110.34 o 
   0   2   5     9410.91     7875.89    969.32 o 
   1   2   5        4.63        9.09      5.16 o 
   2   2   5     2716.79     2557.10    134.48 o 
   3   2   5      727.25      575.17     38.46 o 
   4   2   5      114.73       86.16     38.35 o 
   5   2   5     1438.83     1162.27     75.92 o 
   6   2   5       88.39       61.03     19.22 o 
   7   2   5      698.58      709.36     95.00 o 
   8   2   5     1763.26     1412.86    234.46 o 
   9   2   5     1953.60     1999.36    132.15 o 
  10   2   5     1209.48     1455.41     39.72 o 
  11   2   5      563.81      570.83     96.22 o 
  12   2   5     6059.01     6356.73    445.38 o 
  13   2   5      121.15      113.68    105.97 o 
  14   2   5        2.56       15.02     37.35 o 
  15   2   5        1.04        0.81     28.42 o 
  16   2   5        2.16        2.03     55.22 o 
  17   2   5       28.07        0.00     33.70 o 
 -12   3   5        2.10        4.47     15.83 o 
 -11   3   5        1.84        0.00     23.55 o 
 -10   3   5       11.38       22.30     15.22 o 
  -9   3   5       60.05       42.31     22.33 o 
  -8   3   5       98.25      101.73     32.80 o 
  -7   3   5      314.21      291.15     25.66 o 
  -6   3   5      112.25      135.70     22.88 o 
  -5   3   5      149.78      107.75     16.11 o 
  -4   3   5      557.76      464.71     28.57 o 
  -3   3   5      894.95      559.58     24.86 o 
  -2   3   5      533.55      357.19     22.30 o 
  -1   3   5      335.22      229.38     15.37 o 
   0   3   5       13.33        6.31      6.75 o 
   1   3   5       76.26       58.18     11.01 o 
   2   3   5      664.98      393.52     31.28 o 
   3   3   5      445.73      272.39     47.10 o 
   4   3   5     1222.26      894.38     62.22 o 
   5   3   5      337.52      316.38     33.09 o 
   6   3   5      878.97     1178.39     97.05 o 
   7   3   5     1462.54     1701.80    223.50 o 
   8   3   5      649.17      517.32    170.93 o 
   9   3   5     2130.05     1147.12    607.98 o 
  11   3   5      239.74      198.86     11.99 o 
  12   3   5      743.82      995.44     36.16 o 
  13   3   5      625.61      775.86    204.62 o 
  14   3   5        0.34       64.15     49.94 o 
  15   3   5       51.66      112.46    109.21 o 
  16   3   5        7.70        3.27     23.49 o 
  17   3   5       16.05        0.00     23.21 o 
  18   3   5       21.39        0.00     32.82 o 
 -12   4   5       28.18       47.50     49.94 o 
 -11   4   5       23.62       34.10     24.77 o 
 -10   4   5       33.03       16.24     21.11 o 
  -9   4   5       15.11        4.47     17.05 o 
  -8   4   5       24.76       27.78     10.95 o 
  -7   4   5        8.84        5.05      8.52 o 
  -6   4   5        9.09       23.21     11.36 o 
  -5   4   5       22.76       14.19     10.32 o 
  -4   4   5      249.11      282.23     30.69 o 
  -3   4   5     4314.50     4111.68    117.83 o 
  -2   4   5       60.73       62.11     16.40 o 
  -1   4   5     3800.97     3237.94    221.51 o 
   0   4   5       57.21       46.70     11.38 o 
   1   4   5      933.38      860.71    102.87 o 
   2   4   5     3622.46     3001.23     81.85 o 
   3   4   5       45.63       32.92     15.00 o 
   4   4   5     6525.56     7476.84    505.67 o 
   5   4   5      384.78      410.10     43.95 o 
   6   4   5     2134.26     2682.03    269.18 o 
   7   4   5      401.82      408.58     49.18 o 
   8   4   5      321.99      804.69    108.00 o 
   9   4   5      800.01      755.16     99.47 o 
  10   4   5     4264.58     7681.10    689.79 o 
  11   4   5       10.78        2.84     27.61 o 
  12   4   5        4.14      205.84    140.07 o 
  13   4   5       43.62       29.82     30.13 o 
  14   4   5       10.33       17.91      4.22 o 
  15   4   5       24.74       26.12     30.91 o 
  16   4   5       20.74        6.77     29.78 o 
  17   4   5       40.38        5.46     47.11 o 
  18   4   5        7.04        0.33     22.18 o 
 -12   5   5       69.53       51.16     49.53 o 
 -11   5   5        0.95       15.43     20.30 o 
 -10   5   5        0.11        6.90     17.46 o 
  -9   5   5       43.89       13.80     19.08 o 
  -8   5   5       95.49      117.26     25.61 o 
  -7   5   5        9.34       13.32     14.49 o 
  -6   5   5      772.72      874.71     52.14 o 
  -5   5   5      158.91      190.53     23.42 o 
  -4   5   5     1733.98     1537.07     61.63 o 
  -3   5   5     4572.23     4175.50    126.95 o 
  -2   5   5       30.17       20.62     10.23 o 
  -1   5   5      853.91     1019.93     74.37 o 
   0   5   5       34.66       65.72     16.75 o 
   1   5   5     2916.19     3613.45     92.35 o 
   2   5   5       62.96      150.99     17.82 o 
   4   5   5     2538.74     1727.84     71.53 o 
   5   5   5     2391.72     2777.03    245.63 o 
   6   5   5      167.25      410.47     62.12 o 
   8   5   5     3732.58     5134.67    293.13 o 
   9   5   5       46.53       72.51     30.81 o 
  10   5   5     2459.17     3950.14    556.83 o 
  11   5   5      241.45      258.28     67.15 o 
  12   5   5      124.11      175.31     95.31 o 
  13   5   5      105.36      121.50     54.45 o 
  14   5   5       87.48      109.65     78.25 o 
  15   5   5      144.72      132.35     39.71 o 
  16   5   5        0.04        0.00     26.19 o 
  18   5   5        0.30        0.00     48.67 o 
 -11   6   5        4.58        0.00     19.89 o 
 -10   6   5        1.99        0.00     20.71 o 
  -9   6   5      103.47      158.37     26.59 o 
  -8   6   5       42.65       49.35     15.59 o 
  -7   6   5       52.21       53.25     14.59 o 
  -6   6   5      343.90      404.22     33.92 o 
  -4   6   5     2360.10     2430.37     73.78 o 
  -3   6   5      147.62      178.47     21.04 o 
  -2   6   5      559.46      447.11     34.86 o 
  -1   6   5      441.45      548.24     53.24 o 
   0   6   5      431.32      348.13     30.70 o 
   1   6   5     1027.68      821.74     55.41 o 
   2   6   5      536.27      733.10     90.85 o 
   3   6   5     1050.84     1075.70     74.11 o 
   4   6   5      844.64     1050.74     74.45 o 
   5   6   5      139.71      131.16     26.39 o 
   7   6   5     2418.53     2879.35    177.02 o 
   8   6   5      104.00      125.86     88.51 o 
   9   6   5     2971.06     3900.43    263.09 o 
  10   6   5      492.10      158.39    261.46 o 
  11   6   5      425.02      503.60     93.81 o 
  12   6   5     5848.33     7105.42    558.86 o 
  13   6   5        0.16        0.00     25.84 o 
  14   6   5      398.82      389.77    241.37 o 
  15   6   5        0.08        7.10     46.83 o 
  16   6   5       41.21        3.83     28.61 o 
  17   6   5       83.34        1.55     31.16 o 
  18   6   5        6.43        0.00     27.63 o 
 -11   7   5        1.07        9.34     20.30 o 
 -10   7   5        0.93        7.71     18.68 o 
  -9   7   5      205.39      239.43     76.94 o 
  -8   7   5        2.07        2.71      9.75 o 
  -7   7   5      405.12      552.81     62.74 o 
  -6   7   5      137.39      155.26     25.86 o 
  -5   7   5       46.91       47.70     31.90 o 
  -4   7   5     2588.87     2583.49    292.38 o 
  -3   7   5        0.52       10.82     26.38 o 
  -2   7   5     4169.89     4027.91    303.45 o 
  -1   7   5        5.12        3.49     10.76 o 
   0   7   5       63.66      103.66     27.00 o 
   1   7   5        8.34       15.39     14.87 o 
   2   7   5      137.55      101.54     25.84 o 
   3   7   5     1148.35      928.15     65.97 o 
   4   7   5     1698.32     1855.60    104.92 o 
   5   7   5     2806.49     3605.17    166.80 o 
   6   7   5       17.53       30.21     23.45 o 
   7   7   5     5384.58     6405.45    487.60 o 
   8   7   5       64.66        8.93     45.88 o 
   9   7   5     3007.64     4000.72    257.81 o 
  10   7   5       11.45        5.28     53.19 o 
  11   7   5      296.11      473.39    177.42 o 
  12   7   5     2847.90     3834.74    238.16 o 
  13   7   5       32.01       12.99     32.43 o 
  14   7   5      652.89      899.34     99.67 o 
  15   7   5        2.17        1.11     22.06 o 
  17   7   5        0.06        0.00     29.05 o 
  18   7   5       12.38        0.00     31.19 o 
 -10   8   5        8.81       14.75     11.33 o 
  -9   8   5        0.26       13.98     11.99 o 
  -8   8   5       53.70       51.59     13.40 o 
  -7   8   5      277.58      315.24     61.29 o 
  -6   8   5        0.91        0.00      7.25 o 
  -5   8   5       96.83      109.73     18.24 o 
  -4   8   5      299.85      332.27     30.48 o 
  -3   8   5       68.93       72.64     16.35 o 
  -2   8   5     1096.52      994.33     79.53 o 
  -1   8   5      189.80      139.06     31.86 o 
   0   8   5      703.44      495.24     43.76 o 
   1   8   5      277.67      299.96     34.37 o 
   2   8   5      685.93      450.48     35.35 o 
   3   8   5      114.26       94.45     22.83 o 
   4   8   5      390.30      347.45     42.43 o 
   5   8   5      535.51      527.67     82.72 o 
   6   8   5      372.21      558.43     50.22 o 
   7   8   5     1505.15     1695.38     94.21 o 
   8   8   5        0.89       10.56     28.42 o 
   9   8   5     3307.36     4173.27    274.05 o 
  10   8   5      153.97      190.82     64.96 o 
  11   8   5       63.43      130.33    115.30 o 
  12   8   5       44.02       53.59     51.97 o 
  13   8   5      291.46      364.03     69.43 o 
  14   8   5       67.80      183.87     67.62 o 
  15   8   5      104.48       40.31     37.14 o 
  16   8   5       61.19        4.81     33.37 o 
  17   8   5        2.45        7.37     28.35 o 
  -9   9   5        0.23        8.50     11.50 o 
  -8   9   5       20.02        3.65     11.14 o 
  -7   9   5       77.69       74.59     25.31 o 
  -6   9   5       49.47       54.82     24.71 o 
  -5   9   5      220.69      253.08     55.35 o 
  -4   9   5        9.29       31.03     15.01 o 
  -3   9   5       62.32       15.48     21.50 o 
  -2   9   5      138.97      157.99     28.25 o 
  -1   9   5        9.96        3.77     14.09 o 
   0   9   5      831.65      788.69     58.81 o 
   1   9   5      824.69      781.50     52.52 o 
   2   9   5      470.97      330.24     94.89 o 
   3   9   5      432.09      331.89     36.88 o 
   4   9   5     1180.60     1135.32     85.29 o 
   5   9   5        0.60       37.58     28.83 o 
   6   9   5      198.09      322.66     43.98 o 
   7   9   5      149.76      145.38     34.39 o 
   8   9   5     1230.22     1604.40    105.15 o 
   9   9   5      660.17      970.74    127.08 o 
  10   9   5      800.50      997.13    135.60 o 
  11   9   5        3.96        0.00     32.48 o 
  12   9   5       68.10       84.45     56.43 o 
  13   9   5      457.60      868.84    131.95 o 
  14   9   5        3.26       19.57     39.49 o 
  15   9   5     1151.51     1380.82    233.49 o 
  16   9   5       19.33        4.14     30.62 o 
  17   9   5        0.07        0.46     40.14 o 
  18   9   5        7.54        0.00     33.06 o 
  -9  10   5        1.83        1.03      9.50 o 
  -8  10   5        0.51        0.00      7.30 o 
  -7  10   5        0.13        0.00      8.61 o 
  -6  10   5       11.90        9.74     11.43 o 
  -5  10   5       27.57       36.53     13.60 o 
  -4  10   5      338.01      333.03    142.91 o 
  -3  10   5       96.28       88.36     23.94 o 
  -2  10   5       36.27       36.32     16.66 o 
  -1  10   5      261.25      288.19     40.83 o 
   0  10   5       33.60      231.50     95.71 o 
   1  10   5      110.73      142.59     35.66 o 
   2  10   5      441.89      688.69     93.10 o 
   3  10   5       46.65       36.04     20.16 o 
   4  10   5        0.91        0.00     14.04 o 
   5  10   5      297.66      319.74     75.29 o 
   6  10   5      265.30      264.82     54.35 o 
   7  10   5      105.80      265.54     57.10 o 
   8  10   5     4191.78     4776.38    263.84 o 
   9  10   5       10.58      613.46    190.01 o 
  11  10   5        1.83       64.55     54.40 o 
  12  10   5       81.34      173.36     72.27 o 
  13  10   5      272.83      630.11    215.59 o 
  14  10   5      176.30      314.65    167.27 o 
  15  10   5      396.57      556.77     89.79 o 
  16  10   5        8.18        0.00     29.23 o 
  17  10   5       74.68        4.79     27.98 o 
  18  10   5        3.13        0.00     25.06 o 
  -8  11   5       21.61       45.28     17.37 o 
  -7  11   5        0.06       11.33      9.66 o 
  -6  11   5       12.95       14.32     10.47 o 
  -5  11   5        4.30       12.69     11.74 o 
  -4  11   5      325.96      416.72     36.40 o 
  -3  11   5       96.50      117.33     27.37 o 
  -2  11   5       23.83       41.33     16.92 o 
  -1  11   5      478.59      557.83     69.38 o 
   0  11   5      359.20      621.61     78.02 o 
   1  11   5      116.50      158.34     32.10 o 
   3  11   5      345.82      393.93    132.36 o 
   4  11   5       38.79       62.89     27.11 o 
   5  11   5      264.78      309.78     61.31 o 
   6  11   5       12.13        0.00     19.65 o 
   7  11   5      418.63      496.66     62.76 o 
   8  11   5      417.95      460.86     64.20 o 
   9  11   5       43.82       38.68     36.46 o 
  10  11   5        9.75       48.72     50.34 o 
  11  11   5      475.72      700.75    127.48 o 
  12  11   5     2480.68     3375.48    296.79 o 
  13  11   5       28.72       22.74     83.23 o 
  14  11   5       38.20       59.68     59.28 o 
  15  11   5       18.46        0.00     23.83 o 
  16  11   5        2.23        0.00     22.97 o 
  17  11   5        7.88        3.35     35.51 o 
  18  11   5       11.88        0.00     35.32 o 
  -7  12   5        0.19       19.67     15.13 o 
  -6  12   5        8.84       22.22     17.43 o 
  -5  12   5       51.43       83.11     23.63 o 
  -4  12   5       18.18       25.44     16.87 o 
  -3  12   5       19.80       28.87     15.35 o 
  -2  12   5       95.02       78.41     17.99 o 
  -1  12   5       13.71        2.22     17.10 o 
   0  12   5     1304.98     1372.82     85.90 o 
   1  12   5        1.81       42.27     51.21 o 
   2  12   5     1529.76     1479.55    158.10 o 
   3  12   5      131.51      110.38     41.15 o 
   4  12   5       98.36      109.58     62.08 o 
   5  12   5       66.34       81.48     59.41 o 
   6  12   5        3.16        5.07     23.36 o 
   7  12   5      129.56      203.52     63.37 o 
   8  12   5       16.19       67.90     46.17 o 
   9  12   5     2157.03     2067.73    180.70 o 
  10  12   5      182.29      290.35     71.32 o 
  11  12   5      128.72      130.33     66.58 o 
  13  12   5      391.72      603.31    124.24 o 
  14  12   5      131.12      345.91    101.91 o 
  15  12   5      129.27      224.92     90.94 o 
  16  12   5        7.46       29.23     49.08 o 
  17  12   5        0.65        0.00     45.41 o 
  -6  13   5        1.54        2.55     15.97 o 
  -5  13   5        2.33       17.70     25.98 o 
  -4  13   5        4.29       26.17     18.58 o 
  -3  13   5      190.17      223.28     41.72 o 
  -2  13   5       13.56        1.71     12.30 o 
  -1  13   5      443.43      527.57     51.23 o 
   0  13   5     1170.88     1172.62     67.62 o 
   1  13   5      223.44      250.27     46.75 o 
   2  13   5      876.14      880.16     87.94 o 
   3  13   5      130.16      119.39     40.79 o 
   4  13   5      121.90       92.98     57.80 o 
   5  13   5       19.42        2.87     23.42 o 
   6  13   5      175.38      123.98     51.82 o 
   7  13   5        0.87        2.24     23.34 o 
   8  13   5      707.55      653.94     88.30 o 
   9  13   5       26.20        7.48     22.71 o 
  10  13   5      173.29      178.53     58.64 o 
  11  13   5      206.27      236.29     83.64 o 
  12  13   5        0.08        0.00     63.74 o 
  14  13   5       17.48        0.00     60.49 o 
  15  13   5       83.26       21.52     91.76 o 
  16  13   5        2.16        0.00     44.66 o 
  17  13   5       38.79       32.69     43.21 o 
  -5  14   5        0.21        0.00     16.08 o 
  -4  14   5        2.45        5.75     12.21 o 
  -3  14   5      204.31      257.59     64.26 o 
  -2  14   5        4.54       17.55     13.30 o 
  -1  14   5        2.59        1.89     14.17 o 
   0  14   5       75.73       75.30     28.16 o 
   1  14   5        4.62        0.00     12.91 o 
   2  14   5        0.85        1.28     25.24 o 
   3  14   5      463.22      436.88     63.10 o 
   4  14   5       91.06       65.27     34.63 o 
   5  14   5        0.40        0.00     15.60 o 
   6  14   5      225.85      265.93     57.49 o 
   7  14   5        6.35       31.00     33.93 o 
   8  14   5      228.12      205.01     48.48 o 
   9  14   5       18.40        5.97     30.80 o 
  10  14   5     1333.66     1558.03    164.98 o 
  11  14   5       57.90       53.06     46.62 o 
  12  14   5      962.25     1345.08    190.41 o 
  13  14   5       47.76        1.62     34.51 o 
  14  14   5      110.69        0.00     67.80 o 
  15  14   5        0.82        0.00     36.13 o 
  16  14   5        6.72        2.44     40.19 o 
  -4  15   5       42.24       20.31     20.58 o 
  -3  15   5       10.44        0.00      8.48 o 
  -2  15   5       39.04       21.52     14.08 o 
  -1  15   5       19.99       57.89     20.04 o 
   0  15   5        0.03       20.96     28.47 o 
   1  15   5       18.59       25.20     19.59 o 
   2  15   5        6.63       10.51     15.32 o 
   3  15   5      111.54      123.31     44.39 o 
   4  15   5        5.62        2.12     28.67 o 
   5  15   5      123.75      120.58     44.15 o 
   6  15   5      102.67       82.85     40.45 o 
   7  15   5      304.08      483.53     80.71 o 
   8  15   5       89.92      219.24    122.21 o 
   9  15   5      130.08       75.20     99.27 o 
  10  15   5      231.03      151.02    130.93 o 
  11  15   5       10.18        7.40     31.44 o 
  12  15   5      843.35     1007.28    168.08 o 
  13  15   5        8.77        1.22     60.90 o 
  15  15   5        3.17        3.65     41.41 o 
  -3  16   5        5.26       17.71     19.20 o 
  -2  16   5      130.01      123.87     45.85 o 
  -1  16   5       11.38       37.21     18.97 o 
   0  16   5      192.13      248.97     51.31 o 
   1  16   5       33.07       43.00     28.00 o 
   2  16   5        0.17        5.83     17.30 o 
   3  16   5      154.69      162.20     67.24 o 
   4  16   5        2.42        0.00     23.56 o 
   5  16   5       87.55       97.08     34.59 o 
   6  16   5       13.70       23.67     24.68 o 
   7  16   5        3.45       20.74     34.92 o 
   8  16   5       43.55       11.98     32.50 o 
   9  16   5      176.58      180.69    128.09 o 
  10  16   5        2.35        4.64     23.75 o 
  11  16   5       14.26       23.07     38.54 o 
  12  16   5       83.40       47.79     47.98 o 
  13  16   5       33.59        0.00     32.07 o 
  14  16   5      120.02        3.65     41.82 o 
  -2  17   5      104.74      119.42     59.41 o 
  -1  17   5        5.69        0.00     19.80 o 
   0  17   5      246.79      329.53     62.36 o 
   1  17   5        0.39        0.00     16.61 o 
   2  17   5       17.84       23.91     18.11 o 
   3  17   5       21.09        0.00     19.08 o 
   4  17   5       45.03       50.28     37.44 o 
   5  17   5       23.64       67.64     38.13 o 
   6  17   5       66.19       81.62     40.45 o 
   7  17   5       39.70       39.72     38.59 o 
   8  17   5       29.90        3.32     21.85 o 
   9  17   5      336.79      194.36    160.17 o 
  10  17   5        4.90        0.00     33.81 o 
  11  17   5       82.42       45.71     54.61 o 
  12  17   5        4.03        0.00     37.15 o 
  13  17   5      109.62        0.00     38.57 o 
   0  18   5       14.34        0.00     22.50 o 
   1  18   5        6.76        0.00     19.53 o 
   2  18   5       26.47       23.28     26.84 o 
   3  18   5       24.47       25.68     23.25 o 
   4  18   5        9.56        0.00     21.82 o 
   5  18   5        2.05        0.00     25.55 o 
   6  18   5       74.52       90.89     34.77 o 
   7  18   5        0.07       79.74     65.05 o 
   8  18   5       57.30       55.65     40.20 o 
   9  18   5       42.26       17.30     28.89 o 
  10  18   5       12.95       56.94     78.97 o 
  11  18   5      229.50      333.73     92.57 o 
  12  18   5        6.79       38.08     39.08 o 
  13  18   5      115.15        0.41     62.52 o 
   2  19   5       18.12       33.80     24.64 o 
   3  19   5        0.22        1.67     16.76 o 
   4  19   5        1.11       86.52     33.59 o 
   5  19   5        4.43        6.06     28.53 o 
   6  19   5       29.90        0.00     19.18 o 
   7  19   5        8.65        6.00     27.00 o 
   8  19   5       38.90       53.68     38.16 o 
   9  19   5        1.86       26.93     38.27 o 
  10  19   5       82.46      106.75    138.65 o 
  11  19   5       18.30        0.35     25.26 o 
  12  19   5        0.75        0.00     47.80 o 
   5  20   5       70.48      114.94     77.75 o 
   6  20   5       16.47        0.00     30.96 o 
   7  20   5        8.86       67.84     65.71 o 
   8  20   5        7.90        0.00     53.19 o 
   9  20   5        1.57        0.00     32.63 o 
  -6 -19   6        0.02        0.00     28.43 o 
  -5 -19   6        0.01       15.56     56.70 o 
  -4 -19   6       45.51        0.00     28.97 o 
  -3 -19   6        0.10        0.00     28.09 o 
  -2 -19   6       55.95        0.00     51.56 o 
  -1 -19   6        0.47       32.98     43.21 o 
   0 -19   6       20.35        2.84     43.04 o 
  -8 -18   6        2.90        8.82     57.45 o 
  -7 -18   6       23.41       22.00     35.76 o 
  -6 -18   6       17.88        5.36     29.81 o 
  -5 -18   6       19.87       40.90     55.95 o 
  -4 -18   6       35.44        0.00     37.83 o 
  -3 -18   6        8.72        0.00     34.24 o 
  -2 -18   6        9.85        1.05     26.08 o 
  -1 -18   6        0.15       13.08     43.59 o 
   0 -18   6      192.04      258.21    190.62 o 
   1 -18   6        9.39        0.00     47.50 o 
   2 -18   6       51.67       62.73     51.10 o 
  -9 -17   6        7.31        8.78     54.68 o 
  -8 -17   6        0.14        1.31     24.62 o 
  -7 -17   6       43.93       11.19     33.78 o 
  -6 -17   6        0.21        7.61     28.80 o 
  -5 -17   6       14.85        5.42     33.48 o 
  -4 -17   6        0.85       10.66     39.69 o 
  -2 -17   6        5.07        0.00     27.68 o 
  -1 -17   6       57.39        0.45     43.90 o 
   0 -17   6      147.82      142.65    133.37 o 
   1 -17   6       13.68        0.00     34.87 o 
   2 -17   6       21.08        0.00     72.27 o 
   3 -17   6        0.46        0.00     50.34 o 
   4 -17   6        1.17       19.89     40.69 o 
 -10 -16   6        9.01       14.95     56.43 o 
  -9 -16   6        3.59        8.45     27.85 o 
  -8 -16   6       44.17       10.74     33.78 o 
  -7 -16   6        0.09        0.00     22.41 o 
  -6 -16   6       66.06       26.12     39.07 o 
  -5 -16   6       74.65       50.87     60.90 o 
  -4 -16   6        9.33        0.00     36.70 o 
  -3 -16   6      168.22        0.00     47.95 o 
  -2 -16   6        4.05        0.00     29.66 o 
   0 -16   6       24.25        0.83     27.73 o 
   1 -16   6       92.67      106.66    103.33 o 
   2 -16   6       13.45       67.80     59.14 o 
   3 -16   6        9.90       40.47     48.52 o 
   4 -16   6        6.51       15.76     33.87 o 
   5 -16   6        3.50       24.24     36.74 o 
   6 -16   6       45.02       51.37     78.30 o 
 -11 -15   6        6.49       28.24     33.56 o 
 -10 -15   6        5.55       26.09     32.87 o 
  -9 -15   6        0.04        0.00     31.90 o 
  -8 -15   6       50.29       55.40     55.42 o 
  -7 -15   6        3.37        2.57     27.33 o 
  -6 -15   6      311.97      210.92    187.77 o 
  -5 -15   6       68.67      108.21     48.19 o 
  -4 -15   6        5.43        0.00     50.40 o 
  -3 -15   6       82.38      159.65     69.44 o 
  -2 -15   6        1.87       19.10     34.45 o 
  -1 -15   6      623.07      849.06    108.19 o 
   0 -15   6       11.71       14.48     40.84 o 
   1 -15   6       60.16        0.73     40.16 o 
   2 -15   6        9.99        0.00     22.81 o 
   3 -15   6       73.46       68.34     72.47 o 
   4 -15   6        1.23        8.15     28.83 o 
   5 -15   6        6.25       39.37     45.47 o 
   6 -15   6        1.31        0.16     28.51 o 
   7 -15   6       13.17       17.69     36.75 o 
 -12 -14   6       13.46        0.00     35.32 o 
 -11 -14   6        7.12        3.49     22.66 o 
 -10 -14   6        3.88        7.56     29.60 o 
  -9 -14   6        0.37        0.00     24.77 o 
  -8 -14   6       19.71       42.00     41.83 o 
  -7 -14   6       51.55       52.37     37.53 o 
  -6 -14   6      251.51      352.20    124.92 o 
  -5 -14   6       22.66       10.68     35.78 o 
  -4 -14   6       76.94       92.80     58.57 o 
  -3 -14   6       24.12       84.51     80.18 o 
  -2 -14   6      826.63     1046.62    148.87 o 
  -1 -14   6      291.56      226.25    161.79 o 
   0 -14   6      234.38      150.82    117.33 o 
   1 -14   6      119.38       83.05     86.48 o 
   2 -14   6        3.75        0.00     38.70 o 
   3 -14   6       26.59       33.13     37.81 o 
   4 -14   6        1.26        0.00     33.53 o 
   5 -14   6       21.58       49.67     53.60 o 
   6 -14   6        0.03        0.00     65.73 o 
   7 -14   6      166.81      125.29    130.53 o 
   8 -14   6        1.30        0.00     50.55 o 
 -12 -13   6        9.70        0.00     54.00 o 
 -10 -13   6        0.11        6.48     29.75 o 
  -9 -13   6        5.52       58.06     84.45 o 
  -8 -13   6       26.78       77.02     53.47 o 
  -7 -13   6      346.74      348.46    121.13 o 
  -6 -13   6       72.81       46.68     44.45 o 
  -5 -13   6      412.20      336.94     85.70 o 
  -4 -13   6      735.68      801.36    165.22 o 
  -3 -13   6       44.63      649.64    509.93 o 
  -2 -13   6     1914.66     2159.00    197.96 o 
  -1 -13   6       62.87      104.64     64.92 o 
   0 -13   6      220.41      134.51     51.10 o 
   1 -13   6        5.19       14.73     28.98 o 
   2 -13   6      431.59      647.70     92.37 o 
   3 -13   6       12.47       37.11     66.18 o 
   4 -13   6      139.03      154.48    126.06 o 
   5 -13   6        1.18        3.01     44.63 o 
   6 -13   6       33.22       28.83     45.62 o 
   7 -13   6       91.76        0.00     30.04 o 
   8 -13   6        5.07        2.44     33.29 o 
   9 -13   6       13.18       25.93     34.85 o 
 -13 -12   6        5.64        0.81     29.23 o 
 -12 -12   6       34.85        2.44     31.26 o 
 -11 -12   6       89.33        0.00     30.04 o 
 -10 -12   6        1.81       40.67     37.94 o 
  -9 -12   6      123.16      156.98     45.26 o 
  -8 -12   6      521.51      512.16     85.98 o 
  -7 -12   6      109.57      126.84     44.67 o 
  -6 -12   6        6.75        0.00     31.78 o 
  -5 -12   6       50.08       18.15     51.79 o 
  -4 -12   6      114.27       98.01     56.25 o 
  -3 -12   6       61.94       50.23     48.68 o 
  -2 -12   6      314.92      465.40    193.66 o 
  -1 -12   6      999.24     1170.29    159.59 o 
   0 -12   6       30.21       65.45     52.51 o 
   1 -12   6        7.52        0.00     31.48 o 
   2 -12   6      305.41      248.90     64.22 o 
   3 -12   6       98.44       68.70     42.70 o 
   4 -12   6      105.14       56.08     69.31 o 
   5 -12   6        1.36       28.17     43.90 o 
   6 -12   6      241.61      134.63    142.91 o 
   7 -12   6       10.93        0.00     23.86 o 
   8 -12   6       30.56        0.00     28.42 o 
   9 -12   6       71.74        0.00     31.67 o 
 -13 -11   6       16.99        2.44     29.64 o 
 -12 -11   6        1.97        4.06     54.00 o 
 -11 -11   6       16.92        3.25     53.59 o 
  -9 -11   6        3.25        0.00     31.77 o 
  -8 -11   6      178.56      224.11     49.18 o 
  -7 -11   6      120.42      120.23     47.75 o 
  -6 -11   6       13.32       25.86     28.58 o 
  -5 -11   6      714.66      624.04     82.02 o 
  -4 -11   6      345.19      344.48     66.13 o 
  -3 -11   6      209.42      213.60    103.13 o 
  -2 -11   6       27.07      137.63     91.26 o 
  -1 -11   6      185.51      190.79     72.19 o 
   0 -11   6        6.07      130.83     64.82 o 
   1 -11   6        8.60       27.78     45.86 o 
   2 -11   6      375.21      342.25    133.28 o 
   3 -11   6      258.79      253.83    120.08 o 
   4 -11   6       34.47       19.99     40.58 o 
   5 -11   6       72.79       17.24     37.74 o 
   6 -11   6      213.43      187.62    146.77 o 
   7 -11   6       15.61        0.00     31.26 o 
   8 -11   6       93.01       73.86     79.98 o 
   9 -11   6        0.49       76.99     46.57 o 
  10 -11   6       75.85      135.60    122.21 o 
 -13 -10   6       73.15        0.00     45.47 o 
 -12 -10   6        2.96        0.41     23.95 o 
 -11 -10   6        8.61        3.65     27.61 o 
 -10 -10   6      369.34      477.86    171.74 o 
  -9 -10   6        0.01        0.65     17.63 o 
  -8 -10   6        6.18       33.09     32.78 o 
  -7 -10   6       34.96        6.64     28.22 o 
  -6 -10   6        1.12       20.38     48.63 o 
  -5 -10   6       39.47       38.06     37.77 o 
  -4 -10   6     1036.73     1431.37    122.82 o 
  -3 -10   6      489.35      529.07     93.69 o 
  -2 -10   6     2335.49     2441.89    196.18 o 
  -1 -10   6      127.52      168.49     49.67 o 
   0 -10   6      430.30      796.66    118.48 o 
   1 -10   6      178.08      230.48     78.56 o 
   2 -10   6       41.87       34.29     44.85 o 
   3 -10   6      894.89     1092.38    144.44 o 
   4 -10   6        0.36        0.00     60.81 o 
   5 -10   6     1037.84      976.08    132.93 o 
   6 -10   6       95.10       84.17     54.10 o 
   7 -10   6       53.28      120.18     70.24 o 
   8 -10   6      127.71        0.00     31.67 o 
   9 -10   6        3.68        0.00      1.22 o 
  10 -10   6       43.67       75.63     69.43 o 
  11 -10   6        2.44        0.00     84.85 o 
  12 -10   6        0.00       49.94     56.43 o 
 -13  -9   6       46.04       27.91     26.11 o 
 -12  -9   6        2.70        3.57     19.69 o 
 -11  -9   6      154.53      125.87     83.64 o 
 -10  -9   6      150.17      164.84     60.49 o 
  -9  -9   6      114.30       97.03     50.34 o 
  -8  -9   6       25.57       43.63     48.20 o 
  -7  -9   6        2.14       16.25     23.28 o 
  -6  -9   6       89.38       89.47     35.43 o 
  -5  -9   6       18.45       48.55     41.23 o 
  -4  -9   6      676.29      622.72     85.43 o 
  -3  -9   6      155.24      153.20     49.57 o 
  -2  -9   6     2799.82     2406.14    177.68 o 
  -1  -9   6       10.76        0.00     24.26 o 
   0  -9   6      455.43      499.86     74.35 o 
   1  -9   6        1.05       12.07     34.58 o 
   2  -9   6     1449.15     1512.99    208.48 o 
   3  -9   6     1658.01     1626.16    164.58 o 
   4  -9   6        2.66       30.52     41.25 o 
   5  -9   6       91.89       77.03     53.79 o 
   6  -9   6       71.70       11.52     48.27 o 
   7  -9   6      610.07      925.27    161.18 o 
   8  -9   6       21.03        0.00    100.69 o 
   9  -9   6      208.84       60.89     32.07 o 
  10  -9   6       29.05       52.35     20.67 o 
  11  -9   6       15.10        0.00     29.59 o 
  12  -9   6       27.05       73.18     89.32 o 
  13  -9   6       31.78       11.41     31.77 o 
 -14  -8   6      118.72      144.41     99.88 o 
 -13  -8   6        1.02       30.46     31.16 o 
 -12  -8   6        4.85        3.17     15.26 o 
 -11  -8   6      289.26      340.13     83.03 o 
 -10  -8   6       60.15       59.60     25.56 o 
  -9  -8   6        4.57        0.00     73.08 o 
  -8  -8   6       45.36       42.54     25.38 o 
  -7  -8   6      738.83      723.57     99.67 o 
  -6  -8   6       61.91       36.84     48.66 o 
  -5  -8   6      952.98      874.34     75.89 o 
  -4  -8   6       10.35        0.00     25.16 o 
  -3  -8   6       28.95       30.29     24.84 o 
  -2  -8   6      448.70      357.89     95.02 o 
  -1  -8   6       13.88       35.32     33.44 o 
   0  -8   6     1848.74     1880.51    124.64 o 
   1  -8   6        7.31        2.10     22.24 o 
   2  -8   6     3006.99     3019.87    202.79 o 
   3  -8   6       12.88        8.76     31.80 o 
   4  -8   6       17.87       36.55     30.86 o 
   5  -8   6      312.10      343.25     74.30 o 
   6  -8   6       44.10       99.55     87.29 o 
   7  -8   6      168.75      204.80     67.80 o 
   8  -8   6      334.74      528.61    117.33 o 
   9  -8   6        0.86       23.21      6.44 o 
  10  -8   6       42.09       73.74     53.59 o 
  11  -8   6      107.76      106.83     78.36 o 
  12  -8   6        0.08        1.21     30.50 o 
  13  -8   6       56.05       75.25    102.72 o 
 -14  -7   6      144.12      102.49    114.29 o 
 -13  -7   6        0.06       11.20     17.98 o 
 -12  -7   6       44.99       30.73     17.29 o 
 -11  -7   6       50.11       55.72     30.29 o 
 -10  -7   6        0.06        0.00     27.22 o 
  -9  -7   6       38.01       28.72     20.09 o 
  -8  -7   6        7.07       21.92     57.25 o 
  -7  -7   6      271.11      294.72     57.26 o 
  -6  -7   6        1.48       12.46     36.16 o 
  -5  -7   6      153.17      168.21     42.04 o 
  -4  -7   6       21.23       10.56     24.36 o 
  -3  -7   6      405.78      363.06     84.80 o 
  -2  -7   6        0.08        0.00     13.00 o 
  -1  -7   6     3065.01     2424.56    123.72 o 
   0  -7   6     1974.06     1746.84    132.05 o 
   1  -7   6        8.41        0.00     17.08 o 
   2  -7   6      625.59      543.54     77.22 o 
   3  -7   6       19.10        7.92     26.25 o 
   4  -7   6       89.94      147.33     40.74 o 
   5  -7   6      326.92      365.94     62.14 o 
   6  -7   6       13.29       23.27     27.78 o 
   7  -7   6       31.76       22.43     39.17 o 
   8  -7   6      181.88      290.16     61.18 o 
   9  -7   6       24.94       19.17     36.04 o 
  10  -7   6      223.19      398.73     85.70 o 
  11  -7   6       21.40       49.51     43.96 o 
  12  -7   6        7.41       29.12     42.36 o 
  13  -7   6       39.78       52.27     70.19 o 
  14  -7   6        1.60       15.47     40.72 o 
 -14  -6   6       66.96       98.13     86.27 o 
 -13  -6   6        2.12        0.00     30.32 o 
 -12  -6   6        3.80        9.62     12.51 o 
 -11  -6   6       17.42       14.12     13.59 o 
 -10  -6   6      274.09      314.71     48.82 o 
  -9  -6   6        7.66       28.15     19.07 o 
  -8  -6   6      187.97      205.18     52.37 o 
  -7  -6   6       12.20        0.00     20.30 o 
  -6  -6   6     1773.20     1572.38     87.28 o 
  -5  -6   6      182.91      180.26     44.36 o 
  -4  -6   6     1264.59     1086.30     68.50 o 
  -3  -6   6     3110.60     2383.23    130.12 o 
  -2  -6   6       18.56       64.92     44.27 o 
  -1  -6   6     9471.69     7863.51    335.90 o 
   0  -6   6       88.46      114.33     59.60 o 
   1  -6   6      714.48      609.67     60.13 o 
   2  -6   6      298.69      255.81     77.49 o 
   3  -6   6     5637.89     7730.23    314.76 o 
   5  -6   6     1534.92     1625.35    110.18 o 
   6  -6   6       38.96      279.27     93.11 o 
   7  -6   6       85.29      129.35     42.57 o 
   8  -6   6      634.29      541.72    145.96 o 
   9  -6   6        5.82       29.94      6.53 o 
  10  -6   6       12.64      102.08     42.29 o 
  11  -6   6       11.30        0.00     36.51 o 
  13  -6   6       11.19        6.47     26.12 o 
  14  -6   6        6.20       27.32     41.38 o 
  15  -6   6       16.08       17.21     35.26 o 
 -14  -5   6        0.03        0.00     16.89 o 
 -13  -5   6        0.75        0.00     17.80 o 
 -12  -5   6       19.74       11.29     16.57 o 
 -11  -5   6       34.51       29.29     13.74 o 
 -10  -5   6       86.76       81.32     22.50 o 
  -9  -5   6       59.26       77.24     39.88 o 
  -8  -5   6        7.08       26.98     19.30 o 
  -7  -5   6       95.95      135.30     52.92 o 
  -6  -5   6     1276.58     1310.48     82.62 o 
  -4  -5   6     2121.47     1977.20    216.80 o 
  -3  -5   6      646.83     1478.80    160.57 o 
  -2  -5   6     2039.23     1723.45    110.63 o 
  -1  -5   6     2717.73     2409.77    181.44 o 
   0  -5   6      294.96      359.62     76.64 o 
   1  -5   6     4220.84     3199.69    180.50 o 
   2  -5   6     2861.83     2858.07    139.70 o 
   3  -5   6     2517.78     2545.81    139.08 o 
   4  -5   6        1.34      309.43    194.27 o 
   5  -5   6      286.84      366.69     48.02 o 
   6  -5   6       11.01        0.00     29.43 o 
   7  -5   6     3933.52     4116.29    206.95 o 
   8  -5   6        1.30        0.00     48.96 o 
   9  -5   6      162.79      146.44     88.04 o 
  10  -5   6      496.74      722.95     93.12 o 
  11  -5   6       26.45       13.86     27.57 o 
  12  -5   6      789.06     1549.53    175.74 o 
  13  -5   6        0.21        0.00     31.56 o 
  14  -5   6       47.48       62.86     71.05 o 
  15  -5   6        5.12        1.91     33.67 o 
 -14  -4   6       29.23       90.13     32.89 o 
 -13  -4   6       20.11       12.09     19.45 o 
 -12  -4   6      208.08      212.47     33.25 o 
 -11  -4   6        8.73        7.07     10.18 o 
 -10  -4   6       18.43       30.53     15.05 o 
  -9  -4   6      235.53      303.40     38.48 o 
  -8  -4   6        0.01        0.00     18.47 o 
  -7  -4   6      813.66     1095.96    293.74 o 
  -6  -4   6      309.78      352.34     40.80 o 
  -5  -4   6      780.82      990.65     72.54 o 
  -4  -4   6     1493.08     1293.17    113.77 o 
  -3  -4   6      209.51      468.11    309.17 o 
  -2  -4   6     1297.64     1111.81     79.98 o 
  -1  -4   6       72.25       91.53     28.90 o 
   0  -4   6       22.40        3.05     23.25 o 
   1  -4   6       33.74       34.41     24.53 o 
   2  -4   6       59.40       72.21     25.40 o 
   3  -4   6     1004.99      783.84    115.30 o 
   4  -4   6       46.26       57.70     25.53 o 
   5  -4   6      150.12      142.60     40.74 o 
   6  -4   6      270.29      337.25     86.53 o 
   7  -4   6      126.92      145.14     16.03 o 
   8  -4   6       94.94      311.20     79.67 o 
   9  -4   6      658.48      785.76    106.14 o 
  10  -4   6      134.80      173.47     91.83 o 
  11  -4   6     1575.57     2153.77    188.25 o 
  12  -4   6      121.16      175.11     65.08 o 
  13  -4   6      105.52      116.56     88.56 o 
  14  -4   6      179.66      339.01    108.00 o 
  15  -4   6        2.80        0.00     64.15 o 
  16  -4   6       82.17        0.00     41.82 o 
 -13  -3   6       61.14       42.80     33.46 o 
 -12  -3   6      337.21      281.30     42.99 o 
 -11  -3   6       56.82       44.61     17.81 o 
 -10  -3   6        7.94       19.71     15.55 o 
  -9  -3   6        0.65        0.00     16.10 o 
  -8  -3   6        4.37        2.54     11.05 o 
  -7  -3   6      441.30      504.32    138.26 o 
  -6  -3   6        5.55       14.48     13.92 o 
  -5  -3   6       25.47       28.96     18.14 o 
  -4  -3   6      891.90      862.76     37.75 o 
  -3  -3   6      375.06      322.64     43.89 o 
  -2  -3   6     1761.11     1379.89    138.59 o 
  -1  -3   6      780.91      743.58     40.05 o 
   0  -3   6     1007.59      703.92     74.70 o 
   1  -3   6      315.46      266.21     31.72 o 
   2  -3   6     1153.11      842.62     72.85 o 
   3  -3   6      238.93      222.25     43.66 o 
   4  -3   6     1364.40     1288.08     93.36 o 
   5  -3   6       43.16       36.42     17.03 o 
   6  -3   6      769.85      700.71     64.60 o 
   7  -3   6      375.08      295.58     30.52 o 
   8  -3   6       73.30       95.62     35.73 o 
   9  -3   6     1158.23     1305.57    128.50 o 
  10  -3   6     1096.30     1218.21    134.20 o 
  11  -3   6      947.79     1245.10    136.32 o 
  12  -3   6      149.66      270.94    107.22 o 
  13  -3   6      270.07      361.92     70.57 o 
  14  -3   6       27.92        7.46     26.82 o 
  15  -3   6       16.40        3.25     33.29 o 
  16  -3   6       19.26        0.00     30.04 o 
 -13  -2   6        0.02        0.00     13.78 o 
 -12  -2   6        6.88        8.89     13.89 o 
 -11  -2   6        7.48       12.88     11.41 o 
 -10  -2   6       45.74       60.28     20.11 o 
  -9  -2   6        0.24        0.25      9.00 o 
  -8  -2   6      100.96      118.23     17.53 o 
  -7  -2   6      276.04      290.92     33.38 o 
  -6  -2   6     1061.73      974.69     88.93 o 
  -5  -2   6      819.41     1106.17    304.91 o 
  -4  -2   6      709.91      532.73     49.53 o 
  -3  -2   6        4.93        0.00      6.96 o 
  -2  -2   6       72.81       65.19     12.94 o 
  -1  -2   6      759.61      650.78     45.01 o 
   0  -2   6     1817.48     1749.05     83.16 o 
   1  -2   6     3095.15     2741.41    228.06 o 
   2  -2   6      160.63      155.34     20.65 o 
   3  -2   6     2175.38     1852.03    133.08 o 
   4  -2   6      106.90      121.23     15.82 o 
   5  -2   6        0.54        0.00      9.08 o 
   6  -2   6     1676.04     1382.72     60.17 o 
   7  -2   6       47.77      191.07    113.08 o 
   8  -2   6        3.94        0.00     26.03 o 
  10  -2   6       39.74      108.91     44.07 o 
  11  -2   6      206.43      340.43     78.40 o 
  12  -2   6        3.40       12.49     27.45 o 
  13  -2   6      538.89      671.66     99.47 o 
  14  -2   6        0.24        0.00     29.64 o 
  15  -2   6        2.00        0.00     31.26 o 
  16  -2   6        0.02        2.03     60.90 o 
 -13  -1   6      187.22      149.02     31.11 o 
 -12  -1   6        4.22       13.95     12.29 o 
 -11  -1   6       22.43       13.02      9.90 o 
 -10  -1   6       35.03       31.84     16.34 o 
  -9  -1   6       64.61       83.92     14.80 o 
  -8  -1   6      215.76      191.45     27.38 o 
  -7  -1   6       85.39       83.62     21.90 o 
  -6  -1   6      232.13      151.96     30.32 o 
  -5  -1   6      175.27      194.52     30.82 o 
  -4  -1   6     1817.80     1632.31    200.97 o 
  -3  -1   6       18.45       44.79     17.69 o 
  -1  -1   6     2718.36     2834.81    797.79 o 
   0  -1   6     4181.02     3739.24    140.96 o 
   1  -1   6      768.17     1042.62    103.54 o 
   2  -1   6      604.21      730.09     56.58 o 
   3  -1   6     1039.33      852.43     56.00 o 
   4  -1   6      340.75      478.64     26.93 o 
   5  -1   6      301.26      205.24     23.64 o 
   6  -1   6     1057.59      952.87     44.96 o 
   7  -1   6      751.76      781.91     28.66 o 
   8  -1   6       13.78       29.79     26.68 o 
   9  -1   6      479.41      698.62     70.93 o 
  10  -1   6      302.89      323.96     68.38 o 
  11  -1   6        3.88       35.71     33.24 o 
  12  -1   6       34.92       34.20     32.89 o 
  13  -1   6       16.70      108.00     59.28 o 
  14  -1   6      367.16      532.67    108.40 o 
  15  -1   6       44.00        0.00     52.37 o 
  16  -1   6       77.89        1.22     32.07 o 
  17  -1   6        4.50        0.41     31.26 o 
 -13   0   6      129.28      155.88     25.45 o 
 -12   0   6        3.94        0.00      7.08 o 
 -11   0   6       98.71       92.65     19.38 o 
 -10   0   6       36.44       34.64     15.72 o 
  -9   0   6       70.42       50.53     14.32 o 
  -8   0   6        0.85        0.00     14.36 o 
  -7   0   6       27.96       15.76     11.54 o 
  -6   0   6       32.52       46.07     21.09 o 
  -5   0   6       95.31       70.50     11.90 o 
  -4   0   6     1569.96     1420.71     88.07 o 
  -3   0   6       39.90       50.42     10.86 o 
  -2   0   6    19782.45    19423.01    548.56 o 
   0   0   6    11716.33    11511.37    305.79 o 
   3   0   6      763.65      541.36     36.60 o 
   4   0   6      290.52      207.12     22.14 o 
   5   0   6      447.90      481.33     32.56 o 
   6   0   6       32.84       19.35      7.14 o 
   7   0   6      793.32      752.58     62.55 o 
   8   0   6      160.49      207.40     71.73 o 
   9   0   6       29.63       22.00     25.09 o 
  10   0   6      115.79      150.77     44.16 o 
  11   0   6       27.35       28.83     42.63 o 
  12   0   6       40.85       54.40     50.75 o 
  13   0   6      177.58      193.66     75.52 o 
  14   0   6       23.11        0.00     54.81 o 
  15   0   6        7.05        0.00     28.42 o 
  16   0   6        7.60        0.41     28.01 o 
  17   0   6        0.04        0.00     55.22 o 
 -12   1   6        0.47        0.00      8.99 o 
 -11   1   6      363.81      408.52     34.88 o 
 -10   1   6        1.55        6.67     11.88 o 
  -9   1   6      258.38      306.91     28.98 o 
  -8   1   6        0.06        0.00      9.13 o 
  -7   1   6      204.30      209.49     19.88 o 
  -6   1   6       47.44       54.07     14.39 o 
  -5   1   6      454.98      464.65     40.40 o 
  -4   1   6       50.30       59.84     10.20 o 
  -3   1   6      582.61      539.21     25.20 o 
  -2   1   6     2890.34     2687.83    126.11 o 
  -1   1   6     2229.01     1825.49     90.56 o 
   0   1   6     1316.32     1087.41    250.10 o 
   1   1   6        5.44        0.00      8.38 o 
   2   1   6     1893.66     1510.87     66.23 o 
   3   1   6     1018.59      810.50     55.38 o 
   4   1   6     3298.36     2308.29     97.92 o 
   5   1   6     2429.59     2058.91    147.77 o 
   6   1   6       66.63       57.67     47.37 o 
   7   1   6       16.34       63.54     37.85 o 
   8   1   6     1540.37     1544.72     93.62 o 
   9   1   6      224.29      181.37     26.39 o 
  10   1   6       77.25      108.00     51.56 o 
  11   1   6     1731.86     1631.30    173.77 o 
  12   1   6      134.25      140.48     66.58 o 
  13   1   6      805.25      964.65    239.54 o 
  14   1   6        3.28        0.00     34.92 o 
  15   1   6       47.16        0.81     29.23 o 
  16   1   6        0.29        2.44     58.87 o 
  17   1   6        4.52        0.00     28.83 o 
 -12   2   6       15.09       14.01     10.51 o 
 -11   2   6       68.27       81.90     24.49 o 
 -10   2   6        1.04        1.18     10.23 o 
  -9   2   6        7.24        6.72     11.29 o 
  -8   2   6      312.49      316.68     31.48 o 
  -7   2   6        0.01        0.00     10.80 o 
  -6   2   6        2.60       10.02      8.90 o 
  -5   2   6      635.13      624.73     41.72 o 
  -4   2   6        0.72        0.00     11.64 o 
  -3   2   6     6164.85     5169.48    118.17 o 
  -2   2   6      768.93      775.91     28.05 o 
  -1   2   6     1190.93      813.71     61.92 o 
   0   2   6     2745.36     2239.58    228.58 o 
   1   2   6      474.59      493.47     51.92 o 
   2   2   6     4424.55     3598.41    214.25 o 
   3   2   6      408.52      288.79     26.04 o 
   4   2   6      765.94      502.01     29.36 o 
   5   2   6      255.86      225.37     32.78 o 
   6   2   6     1880.66     1816.05    118.15 o 
   7   2   6      107.16       83.56     12.60 o 
   8   2   6     4005.37     3491.90    127.89 o 
   9   2   6       65.24       87.30     16.65 o 
  10   2   6     1016.90      914.58     30.50 o 
  11   2   6       23.52       33.29     40.60 o 
  12   2   6      685.67      695.48    216.40 o 
  13   2   6      502.67      506.28    182.70 o 
  14   2   6        0.01        0.00     34.92 o 
  16   2   6        1.53        0.00     29.23 o 
  17   2   6      374.97      651.63    133.98 o 
  18   2   6       21.54       10.16     40.22 o 
 -12   3   6       23.91       35.61     15.76 o 
 -11   3   6        1.64        0.00     13.41 o 
 -10   3   6       34.74       37.91     13.31 o 
  -9   3   6       20.02       15.16     10.77 o 
  -8   3   6       64.88       53.48     15.02 o 
  -7   3   6       87.92       74.62     15.24 o 
  -6   3   6       38.71       25.13     13.54 o 
  -5   3   6      101.17       68.20     19.03 o 
  -4   3   6       79.40       61.22     11.98 o 
  -3   3   6     3334.59     2721.02     69.41 o 
  -2   3   6       44.52       47.37     11.51 o 
  -1   3   6     5506.69     4958.81    242.19 o 
   0   3   6      768.05      568.84     44.03 o 
   1   3   6     2678.92     2273.85     39.46 o 
   2   3   6      336.33      266.85     23.96 o 
   3   3   6     2314.02     1929.23    108.41 o 
   4   3   6     2052.33     1599.84    128.66 o 
   5   3   6     2070.32     1779.38    149.61 o 
   6   3   6     1113.89     1021.17     70.44 o 
   7   3   6       27.89      169.68     97.44 o 
   8   3   6      796.96      654.89     65.37 o 
   9   3   6       77.80       95.53     21.15 o 
  10   3   6      897.00      855.16     90.13 o 
  11   3   6        5.56        8.29      7.87 o 
  12   3   6     2060.18     2224.34    660.76 o 
  13   3   6      142.84      157.53     63.74 o 
  14   3   6      114.72      244.82     76.73 o 
  15   3   6      161.28      235.89    146.97 o 
  16   3   6        1.41        0.41     28.42 o 
  17   3   6      162.42       10.52     39.27 o 
  18   3   6        3.93        0.00     30.68 o 
 -11   4   6       23.21       23.59     15.78 o 
 -10   4   6        2.81        0.00     33.29 o 
  -9   4   6        0.48        7.08     20.50 o 
  -8   4   6       14.20       21.17     17.15 o 
  -7   4   6       16.73       27.28     16.49 o 
  -6   4   6      111.25      117.24     30.41 o 
  -5   4   6       37.71       22.55     11.43 o 
  -4   4   6     1024.83     1016.50     46.61 o 
  -3   4   6       90.84       83.22      9.85 o 
  -2   4   6       60.12       54.68      8.74 o 
  -1   4   6     2327.95     1809.79     72.77 o 
   0   4   6      220.97      166.13     13.66 o 
   1   4   6     1798.46     1359.54     84.03 o 
   2   4   6     1888.19     1311.95     53.81 o 
   3   4   6      719.88      646.07     77.14 o 
   4   4   6      305.84      494.16     45.84 o 
   5   4   6      163.29      143.59     28.67 o 
   6   4   6       17.58       17.22     12.20 o 
   7   4   6     1722.36     1894.04     85.89 o 
   9   4   6      601.91      536.73     32.51 o 
  10   4   6     3332.68     3223.99    236.29 o 
  11   4   6        8.45       16.19      8.93 o 
  12   4   6       10.42      140.12    223.30 o 
  13   4   6        7.05       14.94     18.88 o 
  14   4   6      965.01      852.40     93.73 o 
  15   4   6        0.16       13.97     27.90 o 
  16   4   6      155.72       14.27     38.61 o 
  17   4   6       19.23        6.39     30.47 o 
  18   4   6        0.46        0.00     31.04 o 
 -11   5   6       36.61       34.51     37.35 o 
 -10   5   6        0.72        7.31     26.80 o 
  -9   5   6      280.39      211.93     60.90 o 
  -8   5   6       58.28       50.01     18.59 o 
  -7   5   6       14.84        5.39     12.23 o 
  -6   5   6      101.48       83.27     16.82 o 
  -5   5   6        2.18        3.98      8.57 o 
  -4   5   6     1861.38     1919.50     78.88 o 
  -3   5   6      100.24       97.78     18.67 o 
  -2   5   6      582.61      506.45     30.15 o 
   0   5   6      243.34      208.00     18.82 o 
   1   5   6     1202.25     1603.18     54.82 o 
   2   5   6      271.24      248.08     24.11 o 
   3   5   6     3554.42     2940.19    270.71 o 
   4   5   6      459.27      338.90     31.21 o 
   5   5   6       98.78      150.81     47.24 o 
   6   5   6        8.80        9.98     13.64 o 
   7   5   6     1885.25     2490.80    250.50 o 
   8   5   6       47.98     2607.79   1230.18 o 
   9   5   6      706.53      863.32     94.24 o 
  10   5   6      621.53      877.00     83.83 o 
  11   5   6      880.51     1016.78    113.68 o 
  12   5   6       44.65       79.97     39.18 o 
  13   5   6        9.12        0.61     12.97 o 
  14   5   6      605.49     1033.97    257.81 o 
  15   5   6       27.39       26.59      7.95 o 
  16   5   6      229.00       28.60     45.80 o 
  17   5   6        3.27        4.43     25.55 o 
  18   5   6       25.37       10.18     40.14 o 
 -10   6   6       56.27       45.07     41.41 o 
  -9   6   6      260.35      149.41     56.84 o 
  -8   6   6        4.02        7.11     18.79 o 
  -7   6   6        8.65        0.00     13.63 o 
  -6   6   6      126.88      130.43     21.48 o 
  -5   6   6      299.12      350.77     44.69 o 
  -4   6   6      706.68      760.76     55.00 o 
  -3   6   6      320.53      302.69     22.23 o 
  -2   6   6     1219.71      921.26     63.27 o 
  -1   6   6      685.19     1286.59    110.04 o 
   0   6   6     1236.79     1851.21     67.62 o 
   2   6   6     1711.87     1449.77     61.60 o 
   4   6   6       43.34       57.14     26.69 o 
   5   6   6      360.17      316.03     43.95 o 
   6   6   6      127.91      178.64     39.38 o 
   7   6   6        2.24        0.00     17.05 o 
   8   6   6      101.45      107.18     41.82 o 
   9   6   6     2269.70     2455.08    186.35 o 
  10   6   6        8.47        0.00     38.42 o 
  11   6   6     4251.13     4966.49    307.90 o 
  13   6   6       16.03       34.78     38.54 o 
  14   6   6      133.68      217.09     54.78 o 
  15   6   6       66.26      168.60     66.17 o 
  17   6   6       29.00        8.73     51.52 o 
  18   6   6       22.14        1.41     24.91 o 
 -10   7   6      118.37       50.34     47.50 o 
  -9   7   6        0.52        2.34     11.12 o 
  -8   7   6      129.06      216.67     99.67 o 
  -7   7   6       37.63       30.37     14.62 o 
  -6   7   6      223.95      269.75     42.45 o 
  -5   7   6       18.56       28.64     12.06 o 
  -4   7   6      143.05      169.45     25.98 o 
  -3   7   6      201.62      215.52     30.61 o 
  -2   7   6       62.42      136.00     73.20 o 
  -1   7   6     2684.80     2357.76    115.05 o 
   0   7   6      220.11      176.53     24.76 o 
   1   7   6      451.33      376.86     94.47 o 
   2   7   6      223.82      203.76     27.99 o 
   3   7   6     1950.18     1720.16    109.10 o 
   4   7   6       20.34       26.36     12.58 o 
   5   7   6     1171.78     1514.93     85.87 o 
   6   7   6      954.50      912.69    142.10 o 
   7   7   6        1.05       15.83     43.44 o 
   8   7   6      142.09      257.81     98.66 o 
   9   7   6      343.12      431.17     77.14 o 
  10   7   6      647.38      909.44    205.03 o 
  11   7   6      211.61      209.12    106.37 o 
  12   7   6     2473.89     3217.75    213.01 o 
  13   7   6     1147.07     1466.05    153.87 o 
  14   7   6       77.13       80.75     41.33 o 
  15   7   6      190.16      235.42     59.61 o 
  16   7   6        2.39        0.00     33.05 o 
  17   7   6       48.58        0.00     26.29 o 
  18   7   6       13.19        5.68     37.99 o 
  -9   8   6        0.31        0.00     19.00 o 
  -8   8   6        5.69        2.59     16.13 o 
  -7   8   6        1.78       20.20     11.61 o 
  -6   8   6        2.39        0.00     12.54 o 
  -5   8   6      101.40       83.03     15.47 o 
  -4   8   6       78.29       91.21     25.69 o 
  -3   8   6       72.93       70.38     21.58 o 
  -2   8   6       96.26       92.11     23.71 o 
  -1   8   6       13.98        3.01      9.73 o 
   0   8   6        5.69       13.57     14.67 o 
   1   8   6     1017.97      882.01     64.12 o 
   2   8   6        0.05        4.29      8.58 o 
   3   8   6     8268.47     7998.21    261.31 o 
   4   8   6       53.87       32.22     16.03 o 
   5   8   6      149.36      130.71     45.35 o 
   6   8   6        4.52        9.15     18.18 o 
   7   8   6      802.69      942.32     94.60 o 
   8   8   6      181.72      348.35     67.40 o 
   9   8   6       22.20       63.74     41.82 o 
  10   8   6      481.16      462.43    153.47 o 
  11   8   6        7.13       29.64     42.22 o 
  12   8   6      425.02      440.91    367.84 o 
  13   8   6      247.33      286.42     61.94 o 
  14   8   6       89.10      138.19     87.53 o 
  15   8   6      130.95      165.86     66.64 o 
  16   8   6       43.41       85.83     54.62 o 
  17   8   6       30.91        1.72     24.48 o 
  18   8   6       31.78        4.89     29.30 o 
  -9   9   6        0.10        0.00     11.79 o 
  -8   9   6        0.35        0.00      8.60 o 
  -7   9   6        1.05        0.83      8.53 o 
  -6   9   6       57.68       54.15     14.81 o 
  -5   9   6        1.66        0.38      9.82 o 
  -4   9   6      251.50      300.41     46.69 o 
  -3   9   6        5.34        0.00     11.92 o 
  -2   9   6      485.12      463.75     61.65 o 
  -1   9   6      132.85      160.02     29.02 o 
   0   9   6     1298.35     1232.53     69.19 o 
   1   9   6      131.49      137.69     19.81 o 
   2   9   6     1015.33     1212.00    301.46 o 
   3   9   6     1163.50     1168.91    197.43 o 
   4   9   6      106.72       53.90     35.03 o 
   5   9   6     1303.82     1363.51    130.78 o 
   6   9   6       92.52       81.90     33.00 o 
   7   9   6     1020.13     1125.47    168.29 o 
   8   9   6      658.91      783.17    100.69 o 
   9   9   6      185.77      263.90     68.21 o 
  10   9   6      447.73      581.39    183.92 o 
  11   9   6       58.74      110.03     58.46 o 
  12   9   6       83.51      106.37     57.65 o 
  13   9   6      171.76       72.54    162.40 o 
  14   9   6       96.22      176.42     69.52 o 
  15   9   6        3.32      141.39     94.40 o 
  16   9   6      109.79      135.11     65.03 o 
  17   9   6       27.85       45.61     50.33 o 
  18   9   6       41.96        2.15     30.18 o 
  -8  10   6        6.71        0.00      9.80 o 
  -7  10   6       24.64       34.84     13.01 o 
  -6  10   6        1.15        0.00      9.62 o 
  -5  10   6      459.27      587.01     81.13 o 
  -4  10   6      116.82      149.15     38.89 o 
  -3  10   6        0.54        7.95     11.64 o 
  -2  10   6      153.70      155.75     21.69 o 
  -1  10   6      128.89      105.27     24.16 o 
   0  10   6     2372.86     2367.03     93.30 o 
   1  10   6       62.71       78.44     21.61 o 
   2  10   6      481.36      840.39     97.41 o 
   3  10   6        0.94       67.35     24.20 o 
   4  10   6      406.62      826.78     69.90 o 
   5  10   6      691.79      534.27     90.94 o 
   7  10   6      888.49      828.04    101.30 o 
   8  10   6      217.33      387.49     52.67 o 
   9  10   6        0.10      146.97     59.28 o 
  10  10   6        2.02       48.31     85.67 o 
  11  10   6      157.18      192.85     71.86 o 
  12  10   6        0.86       12.59     37.35 o 
  13  10   6      808.75     1224.09    271.21 o 
  14  10   6       14.27        0.00     36.82 o 
  15  10   6      130.51      301.15     69.62 o 
  16  10   6       32.19       33.68     57.04 o 
  17  10   6        0.04       78.95     48.95 o 
  18  10   6       19.65        0.00     27.10 o 
  -7  11   6       11.48       13.67     13.08 o 
  -6  11   6        2.97       11.12     12.38 o 
  -5  11   6      601.98      627.46    103.78 o 
  -4  11   6       28.77       98.99     24.65 o 
  -3  11   6      336.92      342.53     37.58 o 
  -2  11   6        1.83        3.01     19.56 o 
  -1  11   6     1267.17     1200.11    107.17 o 
   0  11   6     1070.16     1039.15     66.70 o 
   1  11   6        1.16       39.92     23.99 o 
   2  11   6      865.24      761.97     58.40 o 
   3  11   6      211.33      236.45     30.76 o 
   4  11   6      219.74      366.23     58.16 o 
   5  11   6       37.52       36.10     41.07 o 
   6  11   6      394.69      364.46     88.75 o 
   7  11   6       66.51      129.93     45.49 o 
   8  11   6      190.49      147.01     51.03 o 
   9  11   6      113.59       57.58     39.79 o 
  10  11   6      164.08      188.38    125.45 o 
  11  11   6       54.65       96.63     58.46 o 
  12  11   6      515.77      599.25    200.97 o 
  13  11   6      555.99      652.85    121.39 o 
  14  11   6        4.97        0.00     47.91 o 
  15  11   6      823.34     1233.46    407.62 o 
  16  11   6        4.88        8.94     42.02 o 
  17  11   6      159.78      224.09     84.81 o 
  18  11   6        9.37       47.49     56.96 o 
  -6  12   6        3.57        0.00     16.11 o 
  -5  12   6       65.62       46.08     18.39 o 
  -4  12   6        9.70        1.28     13.60 o 
  -3  12   6      108.26      122.10     47.87 o 
  -2  12   6       42.28       55.93     22.47 o 
  -1  12   6     1329.15     1563.14    139.05 o 
   0  12   6       30.37       17.94     16.82 o 
   1  12   6     2027.71     2153.55    130.85 o 
   2  12   6      173.76      156.30     27.10 o 
   3  12   6       28.95       39.30     22.09 o 
   4  12   6      266.45      258.73     41.32 o 
   5  12   6      117.77      107.89     38.14 o 
   6  12   6       65.92       98.51     40.26 o 
   7  12   6      133.07      143.27     39.93 o 
   8  12   6     2285.63     2157.33    155.09 o 
   9  12   6       55.21       33.71     28.38 o 
  10  12   6      706.58      947.20    227.77 o 
  11  12   6      120.25      149.41     66.18 o 
  12  12   6      846.52     1222.46    274.86 o 
  13  12   6      138.75      228.58     82.42 o 
  14  12   6       53.36       47.10     54.40 o 
  15  12   6      249.52      394.63    194.47 o 
  16  12   6       12.34       39.66     50.32 o 
  17  12   6      125.73      152.78     63.88 o 
  -6  13   6        8.60       11.34     12.19 o 
  -5  13   6        2.25       13.12     17.82 o 
  -4  13   6       91.54       89.87     65.37 o 
  -3  13   6       15.38       23.74     16.19 o 
  -2  13   6       23.58       17.39     14.86 o 
  -1  13   6      360.41      376.32     43.63 o 
   0  13   6       46.78       37.65     28.88 o 
   1  13   6     1534.50     1675.70    116.21 o 
   2  13   6        1.68        0.00     18.96 o 
   3  13   6       90.72       33.14     18.79 o 
   4  13   6        0.41        0.00     18.00 o 
   5  13   6       39.15       31.41     26.81 o 
   6  13   6       59.97       61.82     29.34 o 
   7  13   6        2.24        8.85     27.83 o 
   8  13   6      195.13      158.29     54.23 o 
   9  13   6      102.11       84.04     45.43 o 
  10  13   6      608.77      593.08     88.82 o 
  11  13   6        3.32        0.00     35.73 o 
  12  13   6      624.50      786.42    130.33 o 
  13  13   6       11.36        0.00     31.26 o 
  14  13   6      262.22        0.00     67.80 o 
  15  13   6       22.06       41.41     56.03 o 
  16  13   6       67.22       94.19     73.89 o 
  17  13   6       50.28      134.68     62.00 o 
  -5  14   6        1.88        0.00      8.29 o 
  -4  14   6       55.44       27.38     18.22 o 
  -3  14   6        1.67        1.88      9.96 o 
  -2  14   6        9.17       13.54     16.99 o 
  -1  14   6       39.86       48.22     19.07 o 
   0  14   6       65.33       95.89     29.68 o 
   1  14   6      328.08      400.29     68.03 o 
   2  14   6       97.71       88.10     22.48 o 
   3  14   6      195.04      176.86     34.67 o 
   4  14   6       49.39       31.57     27.01 o 
   5  14   6      305.74      275.90     54.84 o 
   6  14   6        0.53        0.00     27.81 o 
   7  14   6      154.72      185.37     56.17 o 
   8  14   6       80.81       52.00     31.07 o 
   9  14   6      555.73      580.05     73.98 o 
  10  14   6      216.68      204.68     50.69 o 
  12  14   6      541.37      684.51    132.76 o 
  13  14   6        5.73        1.22     58.46 o 
  14  14   6      492.30      814.43    147.38 o 
  15  14   6        0.77        3.25     37.76 o 
  17  14   6        2.43       20.60     51.59 o 
  -4  15   6       14.71        5.22     11.80 o 
  -3  15   6        0.06        0.32     11.03 o 
  -2  15   6       30.15        4.43     12.12 o 
  -1  15   6        6.77        5.57     15.77 o 
   0  15   6        5.21        7.95     13.57 o 
   1  15   6        8.26       32.29     36.32 o 
   2  15   6        0.26        0.00     17.80 o 
   3  15   6       27.88       49.86     21.33 o 
   4  15   6      174.17      140.70     32.86 o 
   5  15   6        0.29       18.61     37.08 o 
   6  15   6       49.40       60.30     52.31 o 
   7  15   6      190.46      173.89     50.98 o 
   8  15   6        6.28        3.70     23.87 o 
   9  15   6      266.28      290.32     69.46 o 
  10  15   6       14.74       19.24     33.32 o 
  11  15   6      200.05      212.18    147.17 o 
  12  15   6       16.35        0.81     30.86 o 
  13  15   6      123.85        0.00     67.40 o 
  14  15   6       46.33        2.84     37.76 o 
  15  15   6       28.70        2.03     38.57 o 
  -2  16   6        4.68        0.00     11.89 o 
  -1  16   6        4.23        0.00     15.92 o 
   0  16   6       20.49        5.81     15.63 o 
   1  16   6       25.88       53.26     21.32 o 
   2  16   6       14.42       12.63     16.75 o 
   3  16   6       65.66       48.81     26.10 o 
   4  16   6        7.24        0.00     20.34 o 
   5  16   6       13.61       73.02     51.01 o 
   6  16   6       30.08       88.98     32.30 o 
   7  16   6       20.09       40.16     28.31 o 
   8  16   6      106.93       80.87     42.44 o 
   9  16   6       24.99        4.06     50.34 o 
  10  16   6       19.53       11.90     25.19 o 
  11  16   6       30.20        0.00     24.80 o 
  12  16   6       20.60        0.81     57.25 o 
  13  16   6       46.44        2.44     35.32 o 
  14  16   6        2.14        1.22     36.54 o 
  -1  17   6       12.81       17.29     14.60 o 
   0  17   6        0.34        0.00     21.16 o 
   1  17   6       11.44        9.18     16.82 o 
   2  17   6        6.03       27.77     31.66 o 
   3  17   6      135.24       59.43     24.75 o 
   4  17   6        0.04       15.31     20.33 o 
   5  17   6      153.14      209.58     50.08 o 
   6  17   6       30.86       36.74     25.35 o 
   7  17   6        0.06        0.00     18.06 o 
   8  17   6      143.45      139.97     53.00 o 
   9  17   6        6.13       35.13     31.04 o 
  10  17   6        2.99        0.00     46.28 o 
  11  17   6       22.03       14.23     32.52 o 
  12  17   6       21.50        0.00     35.36 o 
  13  17   6       57.14        0.00     36.95 o 
   1  18   6       11.68        0.00     16.86 o 
   2  18   6       45.40       55.95     23.48 o 
   3  18   6       71.99       59.98     36.82 o 
   4  18   6        7.08        0.00     19.91 o 
   5  18   6      206.15      255.79     80.58 o 
   6  18   6        3.93       23.24     27.33 o 
   7  18   6       39.99       55.85     36.81 o 
   8  18   6       26.06        0.00     49.42 o 
   9  18   6        0.19        9.89     24.61 o 
  10  18   6       44.78      102.33     43.34 o 
  11  18   6       72.12       39.82     66.55 o 
  12  18   6       13.23        1.32     22.54 o 
  13  18   6        3.85        0.00     67.80 o 
   3  19   6        3.84        0.00     27.03 o 
   4  19   6        0.11        1.87     14.44 o 
   5  19   6       70.47      123.19     47.19 o 
   6  19   6        2.23        0.00     38.98 o 
   7  19   6       21.09       45.28     29.69 o 
   8  19   6        1.97        0.00     42.43 o 
   9  19   6        6.19       59.98     42.78 o 
  10  19   6        4.27        0.00     22.54 o 
  11  19   6      107.05      103.37     62.16 o 
  12  19   6        0.30        0.00     40.35 o 
   8  20   6        6.16        0.00     88.10 o 
  -3 -19   7       43.32        0.00     31.03 o 
  -2 -19   7       31.51        0.00     66.99 o 
  -7 -18   7        3.18        0.00     32.13 o 
  -6 -18   7        0.85        4.67     29.05 o 
  -5 -18   7       35.51       37.83     54.72 o 
  -4 -18   7        4.02        2.73     28.65 o 
  -3 -18   7       47.63        4.62     36.39 o 
  -2 -18   7        0.29        0.00     35.14 o 
  -1 -18   7       26.65        0.00     28.13 o 
   0 -18   7       26.34        0.00     34.08 o 
   1 -18   7       17.83        8.32     43.54 o 
   2 -18   7       21.14       12.79     37.32 o 
  -8 -17   7       22.79       15.67     32.60 o 
  -7 -17   7        2.96        8.51     28.90 o 
  -6 -17   7       48.38       18.96     33.91 o 
  -5 -17   7       14.50       11.76     39.65 o 
  -4 -17   7       11.49       18.98     60.73 o 
  -3 -17   7       40.96        0.00     24.77 o 
  -2 -17   7        3.23        0.00     24.64 o 
  -1 -17   7      120.50        1.42     45.36 o 
   0 -17   7        3.95        0.40     23.40 o 
   1 -17   7       69.70        0.00     24.53 o 
   2 -17   7        1.71       17.69     47.14 o 
   3 -17   7       12.92        0.00     53.01 o 
   4 -17   7        4.04       22.29     42.75 o 
 -10 -16   7        4.31        0.00     25.74 o 
  -9 -16   7       57.47       13.33     34.48 o 
  -8 -16   7        3.13       29.61     34.16 o 
  -7 -16   7       12.56        8.09     26.80 o 
  -6 -16   7       62.02       49.35     58.26 o 
  -5 -16   7        0.14       16.18     54.73 o 
  -4 -16   7       20.98       42.27     50.61 o 
  -3 -16   7        0.15        2.20     26.11 o 
  -2 -16   7        0.77        0.80     28.86 o 
  -1 -16   7       52.40        1.64     25.68 o 
   0 -16   7        2.33        1.62     30.11 o 
   1 -16   7       80.10        0.00     25.53 o 
   2 -16   7        3.37        0.00     32.09 o 
   3 -16   7       40.03       65.04     73.08 o 
   4 -16   7        7.45       17.52     35.00 o 
   5 -16   7       20.43       49.92     51.16 o 
   6 -16   7        0.06       23.67     68.32 o 
 -10 -15   7        0.24        1.89     25.48 o 
  -9 -15   7       15.43        4.21     23.86 o 
  -8 -15   7        1.74        0.00     26.12 o 
  -7 -15   7      109.20       86.99     93.58 o 
  -6 -15   7       10.25        4.39     44.10 o 
  -5 -15   7       36.60       40.74     47.58 o 
  -4 -15   7       10.30       27.65     41.99 o 
  -3 -15   7       35.41       61.05     49.79 o 
  -2 -15   7       54.32       22.11     35.61 o 
  -1 -15   7       87.23       36.37     39.15 o 
   0 -15   7       68.00        0.00     23.08 o 
   1 -15   7        3.83        3.85     48.90 o 
   3 -15   7       12.61        7.99     39.64 o 
   4 -15   7       12.88        0.00     32.71 o 
   5 -15   7        1.93        0.00     67.92 o 
   6 -15   7       36.06       41.63     56.11 o 
   7 -15   7        4.49        0.00     34.57 o 
 -11 -14   7        7.73        2.16     24.47 o 
 -10 -14   7       43.23       46.14     47.32 o 
  -9 -14   7        1.32       33.06     56.64 o 
  -8 -14   7      145.95      101.09     81.81 o 
  -7 -14   7      126.00      135.02     83.38 o 
  -6 -14   7        0.90        9.65     32.39 o 
  -5 -14   7       19.80        3.51     41.68 o 
  -4 -14   7        3.38       16.75     37.54 o 
  -3 -14   7       49.85       94.94     57.29 o 
  -2 -14   7      155.57       59.99     55.42 o 
  -1 -14   7      676.42      885.52    108.23 o 
   0 -14   7       18.31        0.00     40.77 o 
   1 -14   7      404.29      522.64     83.87 o 
   2 -14   7       53.91       16.61     35.76 o 
   3 -14   7        1.54        0.60     23.62 o 
   4 -14   7       30.69       30.60     46.28 o 
   5 -14   7        0.78        0.00     55.95 o 
   6 -14   7       22.49        0.00     69.54 o 
   7 -14   7        9.92        0.00     29.19 o 
   8 -14   7        4.13       12.01     32.54 o 
 -12 -13   7       21.62        0.00     30.45 o 
 -11 -13   7        8.98        0.81     28.42 o 
 -10 -13   7       31.03        0.00     28.51 o 
  -9 -13   7        1.77        0.00     17.84 o 
  -8 -13   7       16.53       36.05     36.75 o 
  -7 -13   7       14.21       14.09     26.29 o 
  -6 -13   7      218.84      153.79     77.75 o 
  -5 -13   7        8.83        1.94     21.68 o 
  -4 -13   7      679.72      850.99    119.75 o 
  -3 -13   7       22.36        0.00     53.09 o 
  -2 -13   7       21.66       17.33     36.65 o 
  -1 -13   7       70.29       57.66     48.44 o 
   0 -13   7        5.29        0.00     30.57 o 
   1 -13   7      673.35      843.82     99.72 o 
   2 -13   7       21.40        9.77     28.96 o 
   3 -13   7      176.97       65.26     95.82 o 
   4 -13   7        7.31       10.55     37.93 o 
   5 -13   7      155.07       53.99     72.03 o 
   6 -13   7       44.94        9.88     28.96 o 
   7 -13   7        9.19        0.00     29.32 o 
   8 -13   7       37.66        1.22     31.67 o 
   9 -13   7        0.19       26.39     55.62 o 
 -12 -12   7        0.11        0.00     54.00 o 
 -10 -12   7       43.58        0.41     16.58 o 
  -9 -12   7      149.41      102.73     77.95 o 
  -8 -12   7      115.40      103.61     40.47 o 
  -7 -12   7       78.61      102.70     47.90 o 
  -6 -12   7       53.63       29.98     29.05 o 
  -5 -12   7      134.06      114.34     42.54 o 
  -4 -12   7     1009.00     1107.38    128.58 o 
  -3 -12   7       20.95       21.94     28.55 o 
  -2 -12   7      129.83       99.71     53.31 o 
  -1 -12   7       57.01        0.00     42.91 o 
   0 -12   7       12.31        7.74     33.58 o 
   1 -12   7       24.44       45.87     36.31 o 
   2 -12   7      439.00      462.64     80.11 o 
   3 -12   7      871.58     1256.05    126.51 o 
   4 -12   7       41.10        5.55     45.88 o 
   5 -12   7       82.79       75.06     62.73 o 
   6 -12   7        5.15        0.00     31.04 o 
   7 -12   7       15.19        0.00     48.52 o 
   8 -12   7        6.52        0.00     25.88 o 
   9 -12   7       30.09        1.22     32.48 o 
 -12 -11   7        0.02        4.06     30.45 o 
 -10 -11   7        0.51        0.00     47.50 o 
  -9 -11   7       61.28       17.22     29.45 o 
  -8 -11   7        8.60        0.00     45.09 o 
  -7 -11   7        0.55        0.00     34.62 o 
  -6 -11   7       36.62       38.52     33.63 o 
  -5 -11   7       89.85       74.24     35.90 o 
  -4 -11   7      504.62      557.60     73.76 o 
  -3 -11   7       74.22       59.28     36.13 o 
  -2 -11   7     1683.32     1982.71    185.43 o 
  -1 -11   7      146.99      256.62     81.52 o 
   0 -11   7     1249.21     1438.88    158.35 o 
   1 -11   7        3.07       87.67     58.75 o 
   2 -11   7     1305.14     2298.65    214.42 o 
   3 -11   7      259.41      266.71     84.25 o 
   4 -11   7       49.09       57.62     48.88 o 
   5 -11   7        6.95        0.00     49.25 o 
   6 -11   7        8.46        0.00     28.15 o 
   7 -11   7       12.46        2.03     30.45 o 
   8 -11   7        1.02        0.00     33.05 o 
   9 -11   7       42.36       57.61     64.15 o 
 -13 -10   7       24.51        3.65     28.01 o 
 -12 -10   7        3.60        0.00     42.63 o 
 -11 -10   7      176.24      144.04     98.66 o 
 -10 -10   7       48.36        0.00     23.95 o 
  -9 -10   7      224.90      223.53     52.44 o 
  -8 -10   7       25.50       48.01     27.74 o 
  -7 -10   7      487.10      400.95     65.43 o 
  -6 -10   7        1.22       26.18     24.68 o 
  -5 -10   7     1278.73     1531.01    143.65 o 
  -4 -10   7       79.64      219.62     61.59 o 
  -3 -10   7      727.18      755.00    101.05 o 
  -2 -10   7      364.76      391.44    120.03 o 
  -1 -10   7      353.06      994.89    176.56 o 
   0 -10   7     1194.74     1119.22    132.04 o 
   1 -10   7       73.57       48.94     93.58 o 
   2 -10   7     1297.36     1528.72    167.76 o 
   3 -10   7        7.00       15.86     56.32 o 
   4 -10   7      336.92      308.21    118.19 o 
   5 -10   7        2.23        0.00     38.78 o 
   6 -10   7       81.98      105.97    123.42 o 
   7 -10   7      252.96      182.20    169.91 o 
   9 -10   7        7.57        0.00     26.24 o 
  10 -10   7        0.16        0.00     39.20 o 
  11 -10   7        4.84        0.00     47.91 o 
  12 -10   7        1.61       31.26     51.56 o 
 -13  -9   7       10.36       19.63     22.94 o 
 -12  -9   7       25.17        0.00     25.58 o 
 -11  -9   7        7.74        0.00     18.47 o 
 -10  -9   7       52.76       53.25     31.17 o 
  -9  -9   7      208.72      261.46     68.61 o 
  -8  -9   7        1.32        0.00     31.11 o 
  -7  -9   7       25.68       50.53     33.75 o 
  -6  -9   7       89.97       89.73     43.04 o 
  -5  -9   7      936.46      966.64     87.99 o 
  -4  -9   7      274.85      186.31     62.80 o 
  -3  -9   7      354.13      338.14     55.49 o 
  -2  -9   7      113.31       90.10     38.17 o 
  -1  -9   7     1029.89      954.32    112.45 o 
   0  -9   7      231.59      293.20     69.54 o 
   1  -9   7       35.74       29.84     41.16 o 
   2  -9   7     1692.89     1859.37    174.65 o 
   3  -9   7      615.62      588.11    104.41 o 
   4  -9   7      173.49      237.00     75.00 o 
   5  -9   7       42.63       84.38     77.61 o 
   6  -9   7      112.72       51.56     56.03 o 
   7  -9   7        5.34        0.00     47.50 o 
   8  -9   7      363.80      275.96    239.54 o 
   9  -9   7        1.66        0.00     25.58 o 
  10  -9   7      171.66      209.39    162.60 o 
  11  -9   7        9.06        3.69     28.28 o 
  12  -9   7      107.87       90.91     83.64 o 
  13  -9   7       14.29       27.34     38.48 o 
 -13  -8   7       56.17       59.44     74.50 o 
 -12  -8   7        0.31        2.17     18.56 o 
 -11  -8   7      132.77       92.92     63.94 o 
 -10  -8   7        0.44       19.50     24.78 o 
  -9  -8   7       15.02       12.34     18.60 o 
  -8  -8   7       85.09      149.81     91.76 o 
  -7  -8   7        7.43       20.73     20.75 o 
  -6  -8   7      429.58      443.63     54.34 o 
  -5  -8   7       21.17       55.03     50.88 o 
  -4  -8   7       28.27       28.98     30.99 o 
  -3  -8   7      135.16      105.86     60.42 o 
  -2  -8   7      107.42      123.14     36.27 o 
  -1  -8   7     2390.84     2536.00    172.67 o 
   0  -8   7        0.27        2.75     19.13 o 
   1  -8   7      849.93      797.67    103.37 o 
   2  -8   7       95.73       69.73     64.57 o 
   3  -8   7       54.77       88.00     47.91 o 
   4  -8   7      289.41      317.59     70.73 o 
   5  -8   7      291.16      419.87     68.03 o 
   6  -8   7       34.81       34.96     33.84 o 
   7  -8   7        9.14       75.92    125.05 o 
   8  -8   7      515.88      612.25    124.64 o 
   9  -8   7       84.48       61.09     63.54 o 
  10  -8   7      518.90      663.30     55.72 o 
  11  -8   7        7.92       22.21     39.80 o 
  12  -8   7       13.58       42.94     67.24 o 
  13  -8   7       22.74       23.21     34.87 o 
  14  -8   7       18.24        0.00     33.90 o 
 -13  -7   7       22.42        5.76     18.82 o 
 -12  -7   7        6.88        0.00     22.53 o 
 -11  -7   7       33.65       24.68     18.78 o 
 -10  -7   7       45.58       59.01     24.32 o 
  -9  -7   7       25.13       38.25     39.86 o 
  -8  -7   7        4.95       12.40     17.48 o 
  -7  -7   7       23.42       19.84     33.70 o 
  -6  -7   7      228.13      236.52     71.40 o 
  -5  -7   7       39.98       44.77     23.75 o 
  -4  -7   7      237.03      226.72     51.80 o 
  -3  -7   7       25.01       32.60     22.52 o 
  -2  -7   7        5.57        0.00     25.78 o 
  -1  -7   7      678.19      544.59    101.43 o 
   0  -7   7     2715.79     2668.71    247.05 o 
   1  -7   7     1294.94     1093.07    146.31 o 
   2  -7   7      227.13      203.92     54.11 o 
   3  -7   7     1117.49     1219.25     97.46 o 
   4  -7   7       55.67       84.88     34.97 o 
   5  -7   7     1981.56     2398.14    274.05 o 
   6  -7   7       99.11       45.53     39.51 o 
   7  -7   7      337.00      437.23     73.87 o 
   8  -7   7       47.03      107.40     55.99 o 
   9  -7   7      148.82      258.22     83.23 o 
  10  -7   7        6.06      163.35     51.07 o 
  11  -7   7        0.15       30.85     33.56 o 
  12  -7   7       40.03       49.80     46.49 o 
  13  -7   7        7.01        0.00     58.56 o 
  14  -7   7        2.96       15.54     42.81 o 
 -13  -6   7        1.71       25.68     18.24 o 
 -12  -6   7       22.40       13.01     15.89 o 
 -11  -6   7       16.47       44.14     22.20 o 
 -10  -6   7       16.20       12.44     14.61 o 
  -9  -6   7       97.88      117.81     35.05 o 
  -8  -6   7       33.12       25.55     23.84 o 
  -7  -6   7       59.36       77.87     26.81 o 
  -6  -6   7       84.55       61.24     26.80 o 
  -5  -6   7       96.75      131.91     34.41 o 
  -4  -6   7      285.37      223.71     79.17 o 
  -3  -6   7      853.95      760.87    103.94 o 
  -2  -6   7      853.12      691.39     68.60 o 
  -1  -6   7        5.38       16.31     23.01 o 
   0  -6   7     3918.86     4585.80    324.39 o 
   1  -6   7      538.13      610.95     71.76 o 
   2  -6   7      339.18      349.48     47.15 o 
   3  -6   7      933.12     1139.31    104.29 o 
   4  -6   7      133.77      146.50     39.20 o 
   5  -6   7       43.77       62.41     37.45 o 
   6  -6   7      627.58      546.39     68.91 o 
   7  -6   7        8.64       57.31     34.55 o 
   9  -6   7      411.04      341.15     19.36 o 
  10  -6   7        0.02      161.06     62.15 o 
  11  -6   7      187.73      293.91     62.87 o 
  12  -6   7       38.90      430.73    314.65 o 
  13  -6   7        4.57        0.00     28.20 o 
  14  -6   7       12.95       10.10     29.71 o 
  15  -6   7       20.12       21.65     37.53 o 
 -13  -5   7        2.79        0.00     15.82 o 
 -12  -5   7      177.94      266.00     40.95 o 
 -11  -5   7        3.91       10.87     12.79 o 
 -10  -5   7      209.56      298.04     31.57 o 
  -9  -5   7       51.64       58.36     17.48 o 
  -8  -5   7      448.22      476.23    123.02 o 
  -7  -5   7      571.67      530.80     61.71 o 
  -6  -5   7       39.38       54.89     27.93 o 
  -5  -5   7      358.29      329.53     30.35 o 
  -4  -5   7        7.89       28.99     21.82 o 
  -3  -5   7      133.36      215.51     39.12 o 
  -2  -5   7      902.73      900.88     95.35 o 
  -1  -5   7     1018.64     1111.91     63.99 o 
   0  -5   7       66.11       45.37     21.79 o 
   1  -5   7     2347.77     2005.28    120.33 o 
   2  -5   7      283.82      232.75     46.82 o 
   3  -5   7       36.82      555.59    331.30 o 
   4  -5   7        8.59       45.73     47.20 o 
   5  -5   7      238.49      220.69     49.44 o 
   6  -5   7      310.08      271.21     48.01 o 
   7  -5   7       53.90       73.51     64.20 o 
   8  -5   7      141.37      148.45     17.55 o 
   9  -5   7       85.29       61.61     14.52 o 
  10  -5   7       59.62       52.72     47.90 o 
  11  -5   7      838.83     1150.16    113.98 o 
  12  -5   7        0.04        0.00     29.45 o 
  13  -5   7       35.37       62.66     57.65 o 
  14  -5   7       12.26        0.00     35.63 o 
  15  -5   7       51.64       42.76     57.03 o 
 -13  -4   7       72.98       54.57     19.80 o 
 -12  -4   7      448.97      683.63     49.80 o 
 -11  -4   7       18.04       34.09     15.35 o 
 -10  -4   7      201.66      195.56     25.28 o 
  -9  -4   7        7.02        2.14     13.30 o 
  -8  -4   7     1257.20     1168.63    218.72 o 
  -7  -4   7      169.31      145.10     72.67 o 
  -6  -4   7      111.14      142.25     33.21 o 
  -5  -4   7       20.35       10.98     14.85 o 
  -4  -4   7      297.89      303.99     35.71 o 
  -3  -4   7      268.77      253.86     34.91 o 
  -2  -4   7        6.78       16.20     13.38 o 
  -1  -4   7     4242.76     3439.78    144.50 o 
   0  -4   7       13.24        5.09     12.95 o 
   1  -4   7     7648.93     5800.61    207.72 o 
   2  -4   7       68.89       43.06     26.30 o 
   3  -4   7     1834.38     1715.99    146.16 o 
   4  -4   7      174.57      147.13     32.59 o 
   5  -4   7     2125.08     1974.62    109.60 o 
   6  -4   7     2724.01     2819.24     97.68 o 
   7  -4   7      118.75      139.68     18.64 o 
   8  -4   7     1719.18     1572.18     99.30 o 
   9  -4   7       15.06        0.00     25.78 o 
  10  -4   7      740.80     1014.03    181.56 o 
  11  -4   7      383.21      488.22     92.13 o 
  12  -4   7      389.39      644.28    107.09 o 
  13  -4   7       43.41       66.36     76.55 o 
  14  -4   7      142.86      239.19    178.03 o 
  15  -4   7       44.16       16.62     33.84 o 
  16  -4   7       27.59        0.00     41.41 o 
 -13  -3   7       93.73      128.91     31.27 o 
 -12  -3   7       48.24       24.75     17.78 o 
 -11  -3   7       60.59       62.71     26.20 o 
 -10  -3   7       81.86       66.51     27.30 o 
  -9  -3   7        5.81       11.35     13.72 o 
  -8  -3   7      271.63      364.68     82.70 o 
  -7  -3   7       45.29       38.99     18.08 o 
  -6  -3   7      414.99      397.15     42.01 o 
  -5  -3   7       46.48       37.73     16.65 o 
  -4  -3   7      690.81      658.37     83.84 o 
  -3  -3   7       12.98        4.80      8.24 o 
  -2  -3   7      690.04      585.33     45.15 o 
  -1  -3   7     1098.68      841.53     43.81 o 
   0  -3   7      296.64      292.36     35.63 o 
   1  -3   7     3775.11     3499.02    283.76 o 
   2  -3   7      197.39      215.84     34.04 o 
   3  -3   7     6901.47     7478.54    518.39 o 
   4  -3   7       47.72       39.68     13.29 o 
   5  -3   7     6785.37     6900.26    319.93 o 
   6  -3   7      372.43      273.39     38.91 o 
   7  -3   7        4.23        0.00     10.38 o 
   8  -3   7        6.78        6.86      5.52 o 
   9  -3   7      167.16      156.91     44.03 o 
  10  -3   7     2029.62     2213.41    153.12 o 
  11  -3   7       10.96        5.19     31.39 o 
  13  -3   7        2.72       10.93     28.72 o 
  14  -3   7      162.14      188.62    171.94 o 
  15  -3   7        3.02        0.00     33.70 o 
  16  -3   7       82.42        0.00     31.67 o 
 -13  -2   7      103.91      135.74     25.34 o 
 -12  -2   7       18.61       10.04      9.55 o 
 -11  -2   7      283.37      333.32     34.21 o 
 -10  -2   7        7.76       19.19     14.92 o 
  -9  -2   7      185.03      250.88     22.22 o 
  -8  -2   7        9.84       13.98     13.45 o 
  -7  -2   7       90.33       67.26     20.77 o 
  -6  -2   7       44.54       35.05     13.34 o 
  -5  -2   7       22.79       28.94     13.64 o 
  -4  -2   7      468.28      420.73     47.50 o 
  -3  -2   7        3.23       18.45     19.69 o 
  -2  -2   7     3495.25     2781.48     81.08 o 
  -1  -2   7      119.94      109.38     20.85 o 
   0  -2   7    13190.59    11505.28    369.65 o 
   1  -2   7       34.11       15.07     11.44 o 
   2  -2   7     1352.08     1246.17     67.69 o 
   3  -2   7     3750.09     2655.97    106.73 o 
   4  -2   7     1025.89      795.55     97.85 o 
   5  -2   7     5962.52     5557.85    312.28 o 
   6  -2   7       49.51       51.34     14.13 o 
   7  -2   7       22.58       33.40     11.99 o 
   8  -2   7        1.09        3.56      7.04 o 
   9  -2   7       18.23       61.71     31.87 o 
  10  -2   7        4.32       24.84     34.39 o 
  11  -2   7      689.74      786.36     88.85 o 
  12  -2   7        0.50       33.13     33.87 o 
  13  -2   7      440.81      646.84     90.12 o 
  14  -2   7       87.73        0.00     29.23 o 
  15  -2   7        0.15        0.41     51.16 o 
  16  -2   7      224.93        0.00     63.34 o 
  17  -2   7        0.13        1.62     36.13 o 
 -12  -1   7       64.67       61.32     14.93 o 
 -11  -1   7      155.88      166.06     24.74 o 
 -10  -1   7       29.13       13.15     11.15 o 
  -9  -1   7       86.44       74.57     16.22 o 
  -8  -1   7       12.75        0.00     17.27 o 
  -7  -1   7       31.59       44.86     14.39 o 
  -6  -1   7       13.57       20.65     10.09 o 
  -5  -1   7      623.60      691.15    108.46 o 
  -4  -1   7      113.12       73.92     11.20 o 
  -3  -1   7      667.04      778.20    158.95 o 
  -2  -1   7     7211.26     6402.43    244.62 o 
  -1  -1   7       38.69       33.49     16.42 o 
   0  -1   7     8311.87     6408.73    233.65 o 
   2  -1   7     3416.87     2843.78    128.58 o 
   3  -1   7      400.06      361.66     27.28 o 
   4  -1   7     2886.93     3322.98    243.28 o 
   5  -1   7      396.43      457.70     38.67 o 
   7  -1   7      937.68      848.97     41.62 o 
   8  -1   7      122.27      180.28     36.72 o 
   9  -1   7        0.27       49.59     28.96 o 
  10  -1   7       26.14       16.28     24.93 o 
  11  -1   7       19.37       68.87     39.31 o 
  12  -1   7        7.97       15.21     27.74 o 
  13  -1   7      376.15      488.01    101.09 o 
  14  -1   7        5.10       51.16     92.16 o 
  15  -1   7      106.19        0.00     58.87 o 
  16  -1   7       52.15        0.00     31.67 o 
  17  -1   7        5.97        0.41     31.67 o 
 -12   0   7       89.96       86.59     18.23 o 
 -11   0   7       24.41       17.39     17.07 o 
 -10   0   7       23.17       17.85     11.06 o 
  -9   0   7       96.36       81.71     19.97 o 
  -8   0   7       25.95       24.89     19.74 o 
  -7   0   7        0.36       14.25     14.02 o 
  -6   0   7        1.13        2.46      7.37 o 
  -5   0   7      254.03      251.47     30.34 o 
  -4   0   7       96.11      178.81     21.02 o 
  -3   0   7     1573.46     1578.18     50.43 o 
  -1   0   7     8388.18     8520.90    266.46 o 
   0   0   7       29.78      126.06     72.39 o 
   1   0   7    11021.48    11657.94    648.31 o 
   2   0   7     2975.90     2642.75    122.74 o 
   3   0   7      565.52      458.75     24.21 o 
   4   0   7     3373.66     2753.47    120.31 o 
   5   0   7      366.88      412.18     23.68 o 
   6   0   7        1.22       13.14     28.36 o 
   7   0   7      313.16      538.12    158.91 o 
   8   0   7     3924.64     3840.33    168.62 o 
   9   0   7        5.28      385.42    327.84 o 
  10   0   7       50.98       58.79     33.41 o 
  11   0   7      429.92      341.50    161.79 o 
  12   0   7       22.74       70.64     54.81 o 
  13   0   7      437.48      567.59    189.20 o 
  14   0   7       19.09       19.49     41.01 o 
  15   0   7      787.80     1143.29    160.37 o 
  16   0   7        0.26        1.62     30.86 o 
  17   0   7      122.75        1.22     59.68 o 
 -12   1   7       54.13       45.37     13.39 o 
 -11   1   7      138.60      221.72     22.16 o 
 -10   1   7        2.64        7.31     11.51 o 
  -9   1   7        0.37       22.63     11.16 o 
  -8   1   7        1.35        0.00      9.04 o 
  -7   1   7        1.69        1.41     11.97 o 
  -6   1   7       83.66      101.61     16.33 o 
  -5   1   7       53.66       46.09     12.81 o 
  -4   1   7      435.39      614.15     31.45 o 
  -3   1   7      805.25      672.07     29.01 o 
  -1   1   7    13626.30    13960.70    543.45 o 
   0   1   7      393.73     1464.64    625.04 o 
   1   1   7    17105.26    15714.60    424.15 o 
   2   1   7       55.41       43.43     21.52 o 
   3   1   7      872.80      718.37     25.09 o 
   4   1   7     1765.57     1508.93     52.90 o 
   5   1   7     1781.35     1520.58     58.31 o 
   6   1   7      457.18      307.81     27.04 o 
   7   1   7      900.93      670.15     26.06 o 
   8   1   7     3422.54     3358.55     96.49 o 
   9   1   7       78.59       50.34     25.46 o 
  10   1   7     3941.33     3861.05    271.61 o 
  11   1   7        0.22       56.03     47.10 o 
  12   1   7     1013.92     1142.08    263.09 o 
  13   1   7       57.80      128.30     63.74 o 
  14   1   7      114.96      159.56     71.46 o 
  15   1   7      403.08      534.29    117.33 o 
  16   1   7       15.79        0.81     51.97 o 
 -12   2   7       14.82       11.33     12.07 o 
 -11   2   7      103.16       75.09     18.43 o 
 -10   2   7       16.14       22.31     11.65 o 
  -9   2   7       10.53        4.84     13.49 o 
  -8   2   7        0.33        0.00      9.89 o 
  -7   2   7       17.60       13.77     10.84 o 
  -6   2   7       39.45       27.46     11.34 o 
  -5   2   7       97.09       82.27     12.34 o 
  -4   2   7      738.19      879.14     37.44 o 
  -3   2   7      146.03      140.85     16.71 o 
  -2   2   7       71.11       42.87      6.29 o 
  -1   2   7     3738.73     2795.44    190.21 o 
   0   2   7    11152.80    10249.55    417.77 o 
   1   2   7     5015.46     4033.63    450.86 o 
   2   2   7      101.97      108.07     13.49 o 
   3   2   7       13.28       18.68     12.78 o 
   4   2   7      441.90      363.33     32.24 o 
   5   2   7      181.88      126.74     22.66 o 
   6   2   7       90.17       42.40     19.40 o 
   7   2   7     2378.31     2117.15     91.43 o 
   8   2   7      286.43      277.23     28.20 o 
   9   2   7      248.64      249.68     22.96 o 
  10   2   7      716.15      620.84     45.27 o 
  11   2   7      179.92      159.29      8.90 o 
  12   2   7      670.36      966.68    259.03 o 
  13   2   7        3.10        0.00     37.76 o 
  14   2   7      252.07      412.90     96.63 o 
  15   2   7       26.99        0.00     53.19 o 
  16   2   7        4.37        2.84     33.29 o 
  17   2   7      102.24        0.00     38.16 o 
  18   2   7       32.41        0.41     56.84 o 
 -11   3   7        9.89       19.41     11.55 o 
 -10   3   7        3.61        0.00      9.93 o 
  -9   3   7      125.26      171.05     22.71 o 
  -8   3   7        0.71        0.00      9.35 o 
  -7   3   7      711.10      633.35     48.70 o 
  -6   3   7        1.86        0.00      7.67 o 
  -5   3   7        0.74       12.30      7.21 o 
  -4   3   7      236.79      242.41     23.25 o 
  -3   3   7        9.89        9.45      8.48 o 
  -2   3   7      219.37      183.47     14.95 o 
  -1   3   7      422.25      306.92     38.96 o 
   0   3   7     5696.61     5940.45    438.07 o 
   1   3   7     1838.82     1795.59     84.51 o 
   2   3   7     1808.97     1378.62     57.26 o 
   3   3   7      294.53      291.67     22.91 o 
   4   3   7     2503.63     2034.85    117.44 o 
   5   3   7      890.59      631.94     41.21 o 
   6   3   7       29.08        7.39     14.41 o 
   7   3   7      713.54      712.14     65.84 o 
   8   3   7       42.90       24.39     20.91 o 
   9   3   7     2537.47     2614.26    103.28 o 
  10   3   7        1.75        5.33     13.40 o 
  11   3   7      520.72      673.96    190.41 o 
  12   3   7      578.88      705.80     35.32 o 
  13   3   7      138.54      196.10     68.61 o 
  14   3   7      485.76      585.45    192.04 o 
  15   3   7       12.15       27.20     43.85 o 
  16   3   7       31.51        0.00     28.83 o 
  17   3   7        2.32        0.00     61.71 o 
  18   3   7       51.85        1.79     26.24 o 
 -11   4   7        0.24        5.07      9.47 o 
 -10   4   7       37.23       43.35     16.60 o 
  -9   4   7      195.71      211.20     22.04 o 
  -8   4   7        0.85        6.54     10.06 o 
  -7   4   7      175.55      193.49     20.56 o 
  -6   4   7        7.00        2.87     10.06 o 
  -5   4   7        8.88       31.05     16.43 o 
  -4   4   7       56.29       38.20     16.47 o 
  -3   4   7      307.36      301.19     25.93 o 
  -2   4   7       92.06       58.95     12.73 o 
  -1   4   7      132.05      100.82     16.24 o 
   0   4   7      313.68      333.37     54.81 o 
   1   4   7      538.98      870.10     98.25 o 
   2   4   7     2327.84     1909.06     65.85 o 
   3   4   7       22.24        0.00     29.84 o 
   4   4   7     9872.93     8799.29    262.80 o 
   5   4   7      331.74      270.88     22.91 o 
   6   4   7     2999.04     2566.74    203.64 o 
   7   4   7        3.56        0.00     12.59 o 
   8   4   7      842.47      788.49    113.68 o 
   9   4   7      612.13      487.64     43.86 o 
  10   4   7       22.32       67.16     21.29 o 
  11   4   7       40.93       49.58    117.13 o 
  12   4   7       10.59        7.22     18.27 o 
  13   4   7        5.51        0.00      6.33 o 
  14   4   7       35.27      210.45     54.81 o 
  15   4   7      322.15      397.07     95.82 o 
  16   4   7       66.29        9.19     36.70 o 
  17   4   7       45.46        0.00     26.62 o 
  18   4   7        3.44        1.54     29.59 o 
 -10   5   7       63.22       66.17     22.74 o 
  -9   5   7       27.79       19.08     15.02 o 
  -8   5   7        8.45        6.69      9.65 o 
  -7   5   7       20.85       23.62     20.95 o 
  -6   5   7        2.72        1.27     11.02 o 
  -5   5   7      110.90       81.69     22.04 o 
  -4   5   7       52.62       52.02     17.43 o 
  -3   5   7       30.17       38.34      9.25 o 
  -2   5   7      134.06      186.41     18.12 o 
  -1   5   7      829.18      617.32     33.99 o 
   0   5   7        2.12        4.45      5.43 o 
   1   5   7     1579.03     1619.14     45.16 o 
   3   5   7     2569.98     3317.93    465.48 o 
   6   5   7      687.50      640.90     74.91 o 
   8   5   7      235.19      375.45     42.92 o 
   9   5   7        7.84        0.00     15.31 o 
  10   5   7      201.05      239.31     33.68 o 
  11   5   7      378.35      370.69     40.58 o 
  12   5   7      148.60      233.77     30.73 o 
  13   5   7       52.54       62.38     16.93 o 
  14   5   7       89.09       85.67     41.45 o 
  15   5   7       42.59      179.54     65.65 o 
  16   5   7       12.51      124.35     88.10 o 
  17   5   7        7.66        0.64     22.54 o 
  18   5   7        0.01        1.16     31.78 o 
 -10   6   7       88.71       43.85     37.35 o 
  -9   6   7       29.61       16.24     28.42 o 
  -8   6   7      472.83      498.35    201.58 o 
  -7   6   7        0.08       24.44     16.89 o 
  -6   6   7       23.53       75.29     23.55 o 
  -5   6   7       25.49       24.91     27.40 o 
  -4   6   7      124.84      127.27     17.65 o 
  -3   6   7      347.81      315.55     37.05 o 
  -2   6   7      629.72      594.27     34.42 o 
  -1   6   7     1149.49     1030.07     71.28 o 
   0   6   7      249.25      219.44     31.82 o 
   1   6   7      970.40      759.02     36.01 o 
   2   6   7       17.33       33.37     12.77 o 
   3   6   7     6708.55     6465.81    481.03 o 
   5   6   7     2966.42     3284.39    145.56 o 
   6   6   7      269.22      251.99     36.61 o 
   7   6   7      960.29     1130.37     75.92 o 
   8   6   7      434.37      352.26     40.19 o 
   9   6   7       55.93       68.68     20.03 o 
  10   6   7      139.40      125.00     58.58 o 
  11   6   7       21.09        5.90     10.49 o 
  12   6   7     1014.76      887.44    140.78 o 
  13   6   7       73.82       73.47     14.28 o 
  14   6   7      883.35      981.53     56.19 o 
  15   6   7       29.17       50.90     25.61 o 
  16   6   7      581.15      806.44    101.10 o 
  17   6   7       14.84       48.22     47.77 o 
  18   6   7       35.11        2.75     28.07 o 
  -9   7   7       83.17       78.92     27.40 o 
  -8   7   7      141.31      120.24     56.64 o 
  -7   7   7        7.34        0.00     14.04 o 
  -6   7   7        0.62        0.00     16.04 o 
  -5   7   7        7.53       19.50     11.82 o 
  -4   7   7      153.46      119.72     30.04 o 
  -3   7   7       26.93       27.46     14.58 o 
  -2   7   7      940.95     1013.89     59.30 o 
  -1   7   7       46.00       98.14     27.72 o 
   0   7   7      912.04      864.95     40.06 o 
   1   7   7      757.95      535.74     44.55 o 
   2   7   7       20.94       19.56      9.69 o 
   3   7   7     6495.20     5776.21    153.96 o 
   4   7   7      427.46      406.49     30.89 o 
   5   7   7     4893.68     3792.29    153.98 o 
   6   7   7       85.04       84.53     28.96 o 
   7   7   7      738.72      688.80    111.04 o 
   8   7   7      218.22      204.22     90.54 o 
   9   7   7        1.34       25.98     32.07 o 
  10   7   7       27.08       33.89     35.71 o 
  11   7   7       11.08        4.13     22.08 o 
  12   7   7     1085.33     1479.46    160.96 o 
  13   7   7      510.55      451.87     71.86 o 
  14   7   7       62.87      122.28     57.14 o 
  16   7   7      526.13      819.42     61.65 o 
  17   7   7        4.28       13.38     30.86 o 
  -9   8   7       39.19       48.01     15.36 o 
  -8   8   7        0.69       23.28     23.55 o 
  -7   8   7        0.05        0.00     11.86 o 
  -6   8   7       10.26       15.45      8.85 o 
  -5   8   7        1.59        9.87     11.72 o 
  -4   8   7       33.66       34.50     16.75 o 
  -3   8   7       25.62       18.17     15.56 o 
  -2   8   7      220.58      212.28     35.49 o 
  -1   8   7       11.39        2.55      6.23 o 
   0   8   7     1742.05     1754.14     89.96 o 
   1   8   7       48.61       91.46     23.53 o 
   2   8   7     5198.58     4480.22    113.60 o 
   3   8   7      743.17      637.32     39.46 o 
   4   8   7     1677.81     1368.07    109.32 o 
   5   8   7     1211.63     1070.24     84.01 o 
   6   8   7      146.22      186.19     31.55 o 
   7   8   7      109.02      104.75     38.57 o 
   8   8   7        5.46        8.93     25.17 o 
   9   8   7       12.31        4.06     23.95 o 
  10   8   7       52.28       95.41     91.35 o 
  11   8   7      967.51     1162.38    142.10 o 
  12   8   7      134.37      138.18     47.15 o 
  13   8   7     1326.50     1540.89    224.47 o 
  14   8   7        7.46       23.65     35.89 o 
  15   8   7      243.02      318.34    121.29 o 
  16   8   7       90.34      154.79     65.04 o 
  17   8   7       20.65       56.84     75.68 o 
  18   8   7      176.62      311.97     90.86 o 
  -8   9   7        3.60        9.41     19.71 o 
  -7   9   7        1.32        0.00      9.62 o 
  -6   9   7        5.04       13.54     12.57 o 
  -5   9   7        5.93        2.34     10.15 o 
  -4   9   7        5.26       13.54     10.63 o 
  -3   9   7       36.16       30.89     20.01 o 
  -2   9   7       49.05       42.51     14.98 o 
  -1   9   7      186.09      213.79     34.36 o 
   0   9   7      448.07      407.09     39.51 o 
   1   9   7        3.70        0.00      8.33 o 
   2   9   7     2372.76     1941.64    102.19 o 
   3   9   7       13.63       16.03     11.48 o 
   4   9   7     1575.29     1481.71    215.45 o 
   5   9   7      130.35      140.81     27.50 o 
   6   9   7      542.29      563.21     85.08 o 
   7   9   7       82.98      123.42     46.69 o 
   8   9   7     2070.92     2511.92    179.45 o 
   9   9   7      279.32      314.65     71.46 o 
  10   9   7      727.84     1127.05    237.10 o 
  11   9   7      534.96      599.66    102.31 o 
  12   9   7      111.06       94.60     54.00 o 
  13   9   7     1735.98     2313.92    197.82 o 
  14   9   7       19.94       29.80     33.42 o 
  15   9   7      559.05      596.53     88.24 o 
  16   9   7        0.29        3.17     35.15 o 
  17   9   7      110.61      192.48     61.08 o 
  18   9   7       35.54        1.27     39.71 o 
  -7  10   7        5.26        0.00     11.54 o 
  -6  10   7       16.46        8.60     14.66 o 
  -5  10   7       60.97       53.73     12.88 o 
  -4  10   7        0.37        0.00      9.23 o 
  -3  10   7       39.38       66.95     23.10 o 
  -2  10   7        2.60        0.00     10.11 o 
  -1  10   7     1909.66     1653.89    159.27 o 
   0  10   7        9.07       17.64     20.20 o 
   1  10   7      836.78      699.24     55.43 o 
   2  10   7      837.89      812.17     43.69 o 
   3  10   7       44.15      117.67     24.62 o 
   4  10   7      493.14      477.07     44.93 o 
   5  10   7      126.67      133.66     28.88 o 
   6  10   7     1088.25      988.81    116.49 o 
   7  10   7        5.98       91.16     35.90 o 
   8  10   7        4.57      134.79     49.94 o 
   9  10   7        1.28      137.23     55.62 o 
  10  10   7     1303.86     1664.19    280.55 o 
  11  10   7       13.58      129.92     60.49 o 
  12  10   7        1.67        0.00     92.16 o 
  13  10   7      391.60      601.69    196.10 o 
  14  10   7      146.90      206.57     57.23 o 
  15  10   7      412.13      589.00     89.56 o 
  16  10   7        0.81        7.62     27.41 o 
  17  10   7      200.04      284.69     88.90 o 
  18  10   7        4.61        0.00     35.12 o 
  -7  11   7        2.48        4.26     12.87 o 
  -6  11   7       14.50       25.79     11.67 o 
  -5  11   7        0.47       15.90     12.90 o 
  -4  11   7      142.31      145.91     29.10 o 
  -3  11   7       31.28       20.92     15.26 o 
  -2  11   7      360.78      369.74     30.49 o 
  -1  11   7      436.74      412.38     69.26 o 
   0  11   7      149.79      166.94     35.61 o 
   1  11   7     1464.97     1400.64    114.82 o 
   3  11   7      150.68      104.02     28.29 o 
   4  11   7      246.18      487.61     97.42 o 
   5  11   7       44.72       21.82     17.23 o 
   6  11   7      200.41      246.88     47.90 o 
   7  11   7      324.57      347.48     56.75 o 
   8  11   7        0.14        0.00     18.38 o 
   9  11   7      648.21      648.38    177.83 o 
  10  11   7       43.43       63.74     81.61 o 
  11  11   7       95.70      115.71     56.03 o 
  12  11   7     1907.40     2529.78    363.78 o 
  13  11   7        1.67       11.77     37.35 o 
  14  11   7      434.23      710.50    128.70 o 
  15  11   7       73.68       73.69     45.36 o 
  16  11   7       11.07       67.64     80.66 o 
  17  11   7      139.02      200.17     78.94 o 
  18  11   7        5.63        0.00     65.23 o 
  -6  12   7        0.54       12.40     11.25 o 
  -5  12   7        0.05        0.85     11.39 o 
  -4  12   7      153.53      122.97     48.91 o 
  -3  12   7        3.82       11.02     12.57 o 
  -2  12   7      113.79      124.81     53.84 o 
  -1  12   7        1.85        7.43      9.63 o 
   0  12   7      122.85      146.10     23.34 o 
   1  12   7      329.56      305.85     34.76 o 
   2  12   7       65.85       45.79     18.89 o 
   3  12   7       94.00       88.76     27.30 o 
   4  12   7       57.02       44.30     29.04 o 
   5  12   7      218.97      188.48     80.27 o 
   6  12   7      216.44      243.19     97.44 o 
   7  12   7     1144.27     1049.72    160.98 o 
   8  12   7       50.17       43.00     34.43 o 
   9  12   7      343.48      344.19     64.06 o 
  10  12   7        1.66       54.40     80.39 o 
  11  12   7     1247.18     1651.60    167.27 o 
  12  12   7      306.56      416.96    167.68 o 
  13  12   7       14.94       10.15     36.95 o 
  14  12   7      113.15      204.62    142.51 o 
  15  12   7        0.10        0.00     60.90 o 
  16  12   7       33.51       35.91     39.47 o 
  17  12   7        2.37        1.14     33.13 o 
  -5  13   7       38.51       38.46     18.59 o 
  -4  13   7       47.43       36.01     13.71 o 
  -3  13   7        1.55       14.37     10.68 o 
  -2  13   7        0.96       14.91     18.73 o 
  -1  13   7      129.57      133.87     43.76 o 
   0  13   7        2.44       12.50     13.52 o 
   1  13   7        0.53        0.00     11.24 o 
   2  13   7      182.94      182.56     36.98 o 
   3  13   7        3.17       14.52     25.12 o 
   4  13   7     1027.46     1161.96    138.18 o 
   5  13   7        0.89        0.00     20.69 o 
   6  13   7       38.33       61.58     30.90 o 
   7  13   7       32.28       41.94     24.77 o 
   8  13   7        9.92        0.00     24.10 o 
   9  13   7      584.95      644.67     87.09 o 
  10  13   7        0.01        0.00     77.55 o 
  11  13   7      400.88      512.37    102.72 o 
  12  13   7        4.37        0.00     28.42 o 
  13  13   7        8.96        0.41     28.01 o 
  14  13   7       63.32      119.36    125.45 o 
  15  13   7        6.35        0.00     56.43 o 
  16  13   7      124.98       92.97     76.53 o 
  17  13   7       90.94      104.14     57.13 o 
  -4  14   7        0.45        4.53      8.53 o 
  -3  14   7        1.88        8.49     17.50 o 
  -2  14   7        0.91        2.03     11.07 o 
   0  14   7       28.49       38.82     21.60 o 
   1  14   7      112.24      111.10     21.20 o 
   2  14   7       51.90       64.25     20.93 o 
   3  14   7      269.99      245.32     41.13 o 
   4  14   7      550.60      570.49     68.25 o 
   5  14   7      139.80      138.28     31.97 o 
   6  14   7      217.06      218.30     39.42 o 
   7  14   7        3.35        0.00     20.75 o 
   8  14   7      318.69      297.19     60.97 o 
   9  14   7       82.13       87.44     44.14 o 
  10  14   7      176.24      188.25     55.37 o 
  12  14   7       46.33        0.41     28.01 o 
  13  14   7       32.86        0.00     57.25 o 
  14  14   7       15.43        0.00     29.23 o 
  15  14   7       24.20        4.87     38.16 o 
  16  14   7        0.02        0.00     36.95 o 
  17  14   7       50.73      113.47     71.80 o 
  -3  15   7        2.83        0.00     11.63 o 
  -2  15   7       21.00        1.70     14.95 o 
  -1  15   7       52.03       27.93     21.70 o 
   0  15   7       12.28        9.27     12.97 o 
   1  15   7      152.56      129.43     40.31 o 
   2  15   7        3.10        2.41      9.99 o 
   3  15   7      518.33      507.65     71.76 o 
   4  15   7       27.80       16.87     24.01 o 
   5  15   7       35.34       30.12     19.01 o 
   6  15   7      129.99      196.04     38.64 o 
   7  15   7      691.85      785.47     92.45 o 
   8  15   7       77.66      158.98     52.49 o 
   9  15   7        6.08       96.76     35.72 o 
  10  15   7      138.13      169.39     45.20 o 
  11  15   7       28.52        0.41     47.50 o 
  12  15   7       63.35        0.00     32.89 o 
  13  15   7       21.84        0.41     53.19 o 
  14  15   7        1.22        0.00     29.64 o 
  15  15   7       18.20        0.00     71.05 o 
  -2  16   7       29.48       10.11     14.58 o 
  -1  16   7        0.94        0.00      9.30 o 
   0  16   7       39.09       22.80     18.20 o 
   1  16   7       16.28        9.83     16.43 o 
   2  16   7        6.68        0.00     12.59 o 
   3  16   7      405.85      428.57    126.93 o 
   4  16   7        2.50       11.21     19.38 o 
   5  16   7      533.47      445.48    155.29 o 
   6  16   7        2.33        0.00     18.73 o 
   7  16   7      341.06      301.20     84.97 o 
   8  16   7        9.84        0.00     22.94 o 
   9  16   7       29.91       58.98     39.46 o 
  10  16   7       23.50       60.98     42.45 o 
  11  16   7       22.52        0.00     25.43 o 
  12  16   7       93.23        3.25     60.09 o 
  13  16   7       15.20        0.00     32.07 o 
  14  16   7       47.38        0.00     30.04 o 
   0  17   7        9.83        0.68     10.76 o 
   1  17   7        3.81       10.76     14.00 o 
   2  17   7      115.45       76.75     29.18 o 
   3  17   7       43.88       48.33     34.17 o 
   4  17   7       56.64       31.54     34.71 o 
   5  17   7      247.87      188.02     64.39 o 
   6  17   7        0.71        1.42     17.65 o 
   7  17   7      128.90      120.31     43.75 o 
   8  17   7        0.02        0.00     38.57 o 
   9  17   7       21.71       44.03     54.22 o 
  10  17   7        0.04       40.32     51.36 o 
  11  17   7       65.82       58.15     34.49 o 
  12  17   7        1.34        0.00     55.62 o 
  13  17   7       25.55        0.41     31.26 o 
   2  18   7      173.60      132.24     50.94 o 
   3  18   7        0.05        0.00     11.58 o 
   4  18   7      110.19      132.80     47.65 o 
   5  18   7       31.95       25.26     19.98 o 
   6  18   7       19.05       12.07     20.95 o 
   7  18   7       19.67       53.29     27.98 o 
   8  18   7        8.47       27.66     25.51 o 
   9  18   7       33.31       96.22     48.57 o 
  10  18   7       24.55        0.00     36.34 o 
  11  18   7       93.80       88.17     46.69 o 
  12  18   7       18.43       12.99     41.41 o 
  13  18   7       98.78        0.00     66.99 o 
   4  19   7       39.63       37.98     37.09 o 
   5  19   7       23.10       12.69     20.60 o 
   6  19   7       37.61       76.66     40.50 o 
   7  19   7        3.08       36.87     31.80 o 
   8  19   7        2.90       14.43     29.75 o 
   9  19   7        3.65        3.07     28.45 o 
  10  19   7       62.36       13.08     26.41 o 
  11  19   7        4.38        0.00     50.67 o 
  -5 -18   8        9.33        0.00     48.63 o 
  -4 -18   8       28.29        0.00     28.07 o 
  -3 -18   8        2.79        0.02     23.87 o 
  -2 -18   8        0.84        2.96     52.16 o 
  -1 -18   8        3.81        0.00     25.55 o 
   1 -18   8        8.21        2.64     53.97 o 
  -7 -17   8       78.54       69.30     72.88 o 
  -6 -17   8        0.59        0.00     63.12 o 
  -5 -17   8        4.62       13.33     41.04 o 
  -4 -17   8        4.12        0.00     25.35 o 
  -3 -17   8        1.96        0.96     29.84 o 
  -2 -17   8        1.15        0.00     32.49 o 
  -1 -17   8       19.47        0.00     31.99 o 
   0 -17   8        1.66        0.00     29.71 o 
   1 -17   8        2.64        0.00     34.71 o 
   2 -17   8       30.44        2.44     29.57 o 
   3 -17   8        0.64        0.81     38.16 o 
   4 -17   8       41.60       45.96     45.62 o 
  -9 -16   8        5.45       19.89     31.44 o 
  -8 -16   8        9.31        3.35     24.33 o 
  -7 -16   8       66.54       26.37     57.27 o 
  -6 -16   8        2.14       12.41     37.25 o 
  -5 -16   8        4.41       19.30     41.18 o 
  -4 -16   8        3.89        0.00     34.06 o 
  -3 -16   8       21.37        0.00     22.81 o 
  -2 -16   8        4.97        3.95     26.94 o 
  -1 -16   8      136.52        0.00     48.03 o 
   0 -16   8        3.58        0.61     23.11 o 
   1 -16   8       37.76        2.03     26.39 o 
   2 -16   8       11.96        0.00     44.90 o 
   3 -16   8       13.40        0.00     34.30 o 
   4 -16   8       81.10        0.54     30.08 o 
   5 -16   8        1.67        0.00     34.31 o 
   6 -16   8       21.19      115.71    170.52 o 
  -9 -15   8        0.57       29.61     43.51 o 
  -8 -15   8      190.43      171.40    124.64 o 
  -7 -15   8        2.08       32.09     43.22 o 
  -6 -15   8       19.45        4.58     30.49 o 
  -5 -15   8        6.24       13.86     32.97 o 
  -4 -15   8        1.83       21.21     30.45 o 
  -3 -15   8       26.11        0.00     22.12 o 
  -2 -15   8       49.89        2.32     30.78 o 
  -1 -15   8      499.45      731.61    102.12 o 
   0 -15   8        9.74        0.00     27.37 o 
   1 -15   8      446.55      547.61    361.14 o 
   2 -15   8        4.25        2.85     32.84 o 
   3 -15   8      126.71        0.00     33.11 o 
   4 -15   8       25.85        0.37     23.17 o 
   5 -15   8        0.90        0.00     69.81 o 
   6 -15   8       50.86       29.36     52.97 o 
   7 -15   8        2.28        0.00     31.66 o 
 -10 -14   8       45.69        9.26     43.89 o 
  -9 -14   8        2.85        0.00     29.19 o 
  -8 -14   8      192.73      124.96    109.42 o 
  -7 -14   8        3.78        0.00     22.83 o 
  -6 -14   8       17.75        4.12     27.27 o 
  -5 -14   8       15.95        8.34     25.47 o 
  -4 -14   8      279.03      320.73     79.04 o 
  -3 -14   8        7.48        0.20     20.86 o 
  -2 -14   8      355.72      585.95     88.73 o 
  -1 -14   8       78.50       52.21     51.56 o 
   0 -14   8       80.22       31.88     49.03 o 
   1 -14   8      632.83      446.08    403.16 o 
   2 -14   8        0.46        7.88     27.99 o 
   4 -14   8        1.69        1.57     28.69 o 
   5 -14   8       90.70        0.00     27.29 o 
   6 -14   8        0.42        0.00     76.38 o 
   7 -14   8        6.90       22.54     34.89 o 
   8 -14   8        9.54        9.28     32.08 o 
 -11 -13   8       84.99      219.24    149.41 o 
 -10 -13   8        2.90        5.20     22.43 o 
  -9 -13   8       60.01       38.87     42.43 o 
  -8 -13   8       30.02       30.28     29.77 o 
  -7 -13   8       18.71       31.21     34.14 o 
  -6 -13   8        0.55        0.83     17.63 o 
  -5 -13   8      181.25      158.22     72.27 o 
  -4 -13   8      582.40      705.98     85.23 o 
  -3 -13   8       12.15       34.97     31.93 o 
  -2 -13   8       28.00       42.13     35.78 o 
  -1 -13   8       10.35        0.00     30.96 o 
   0 -13   8       10.81        8.42     34.81 o 
   1 -13   8       68.18       38.52     42.63 o 
   2 -13   8      172.88       29.31     44.66 o 
   3 -13   8      110.80       77.25     80.39 o 
   4 -13   8        8.70        0.00     36.64 o 
   6 -13   8        1.55        0.00     21.68 o 
   7 -13   8        3.60       10.44     29.12 o 
   8 -13   8        1.64        1.22     32.89 o 
   9 -13   8       10.33       77.14     73.89 o 
 -11 -12   8       38.62        0.00     23.95 o 
 -10 -12   8       27.99       17.46     70.64 o 
  -9 -12   8       25.42       34.08     36.95 o 
  -8 -12   8        3.47        8.85     39.59 o 
  -7 -12   8      104.72      155.40     56.59 o 
  -6 -12   8        4.84       11.83     25.81 o 
  -5 -12   8        7.89       28.47     28.67 o 
  -4 -12   8       23.63       30.42     29.18 o 
  -3 -12   8      558.13      635.57     92.99 o 
  -2 -12   8       18.53       27.83     36.49 o 
  -1 -12   8        9.96        0.00     30.75 o 
   0 -12   8       58.77       97.70     44.21 o 
   1 -12   8       63.42       83.81     41.33 o 
   2 -12   8     2000.27     2677.78    191.35 o 
   3 -12   8        1.22        0.00     28.58 o 
   4 -12   8      124.05      108.55     87.29 o 
   5 -12   8       46.28       40.12     48.88 o 
   6 -12   8        9.86        0.00     28.27 o 
   7 -12   8       39.53       33.11     34.74 o 
   8 -12   8        1.66        0.00     22.76 o 
 -12 -11   8        1.79        0.00     45.07 o 
 -11 -11   8        9.75        0.00     23.14 o 
 -10 -11   8       13.80        0.00     27.20 o 
  -9 -11   8        4.97        0.00     19.32 o 
  -8 -11   8       25.15       56.57     30.04 o 
  -7 -11   8        0.11        0.00     41.34 o 
  -6 -11   8       55.18       59.01     40.74 o 
  -5 -11   8        0.88       11.83     40.35 o 
  -4 -11   8       38.16       42.21     35.53 o 
  -3 -11   8     1263.32     1379.83    109.26 o 
  -2 -11   8        2.20       10.73     24.51 o 
   0 -11   8       11.67      169.98     52.82 o 
   1 -11   8      203.75      337.61     63.84 o 
   2 -11   8      615.87      692.85     91.91 o 
   3 -11   8        0.46        4.43     24.38 o 
   4 -11   8        3.85        0.00     36.92 o 
   5 -11   8        5.63       22.87     40.82 o 
   6 -11   8        0.11        0.00     22.25 o 
   7 -11   8        0.21       24.88     32.31 o 
   8 -11   8       34.90        0.00     30.45 o 
   9 -11   8        0.35        0.00     33.46 o 
  10 -11   8      162.89      275.67    104.34 o 
  11 -11   8        0.64       41.41     54.40 o 
 -12 -10   8        2.76        0.00     27.61 o 
 -10 -10   8        1.19        0.00     25.19 o 
  -9 -10   8      185.60      264.71     68.21 o 
  -8 -10   8        1.94        1.22     26.53 o 
  -7 -10   8       17.95       48.19     27.41 o 
  -6 -10   8      146.98      164.61     46.59 o 
  -5 -10   8        0.21        0.00     15.41 o 
  -4 -10   8       95.28       91.77     46.21 o 
  -3 -10   8      405.52      410.13     60.69 o 
  -2 -10   8       37.30       75.93     37.71 o 
  -1 -10   8      120.03      192.62     54.57 o 
   0 -10   8       22.51      113.01     60.65 o 
   1 -10   8      656.19      580.55     97.69 o 
   2 -10   8        3.27       16.73     37.48 o 
   3 -10   8      544.25      640.02    109.20 o 
   4 -10   8        0.25        0.00     36.95 o 
   5 -10   8      887.33     1116.46    138.44 o 
   6 -10   8       25.06        0.00     63.53 o 
   7 -10   8      441.93      300.75    244.21 o 
   8 -10   8      120.22       96.14    102.11 o 
   9 -10   8       36.57        0.00     32.07 o 
  10 -10   8       14.30        3.25     41.01 o 
  11 -10   8        3.64        1.62     40.60 o 
  12 -10   8       24.90       48.31     58.87 o 
 -12  -9   8        2.88        0.00     44.25 o 
 -11  -9   8      738.71     1024.74    122.61 o 
 -10  -9   8       48.04       21.90     29.84 o 
  -9  -9   8      220.80      243.38     53.49 o 
  -8  -9   8        1.45       12.63     18.84 o 
  -7  -9   8      215.87      188.42     44.27 o 
  -6  -9   8       79.51      127.51     52.58 o 
  -5  -9   8      171.03      196.65     39.90 o 
  -4  -9   8        6.40       24.06     28.75 o 
  -3  -9   8        2.01        0.00     31.04 o 
  -2  -9   8        2.42        4.35     44.86 o 
  -1  -9   8      415.61      443.11     77.87 o 
   0  -9   8      363.09      488.80    123.48 o 
   1  -9   8      216.24      259.39     56.29 o 
   2  -9   8     1523.53     1494.98    124.72 o 
   3  -9   8       53.59        9.52     26.94 o 
   4  -9   8       26.06       42.41     64.91 o 
   5  -9   8        6.78       11.80     50.35 o 
   6  -9   8        4.00        0.00     33.62 o 
   7  -9   8      732.81      984.14    272.02 o 
   8  -9   8        8.70       15.59     30.03 o 
   9  -9   8       27.00       47.62     51.16 o 
  10  -9   8       47.27        0.00     30.45 o 
  11  -9   8       50.93       32.18     42.84 o 
  12  -9   8       95.34      141.66    125.25 o 
  13  -9   8        0.59        0.00     25.76 o 
 -12  -8   8       22.99       21.45     20.06 o 
 -11  -8   8      379.29      666.65     89.32 o 
 -10  -8   8       38.01       53.15     30.71 o 
  -9  -8   8       35.32       79.06     35.66 o 
  -8  -8   8        0.46        8.88     20.38 o 
  -7  -8   8      142.50      191.94     43.71 o 
  -6  -8   8       23.19       31.08     26.35 o 
  -5  -8   8       24.06        0.00     14.05 o 
  -4  -8   8        1.70       14.36     27.93 o 
  -3  -8   8       45.98       71.02     29.30 o 
  -2  -8   8        4.90        0.00     26.22 o 
  -1  -8   8       70.73       74.72     31.41 o 
   0  -8   8      116.17       90.22     62.93 o 
   1  -8   8        2.40       27.87     34.24 o 
   2  -8   8     2371.63     2421.75    152.06 o 
   3  -8   8      104.44       69.12     37.14 o 
   4  -8   8     3095.33     3144.82    188.87 o 
   5  -8   8       36.60       31.67     32.08 o 
   6  -8   8      171.23      190.10     99.56 o 
   7  -8   8      847.51     1235.46    183.92 o 
   9  -8   8      383.28      518.49     79.42 o 
  10  -8   8        5.14        0.00     32.67 o 
  11  -8   8        0.99        0.00     60.09 o 
  12  -8   8       13.46        0.00     34.43 o 
  13  -8   8        6.18        3.91     34.47 o 
  14  -8   8        4.98       10.56     58.57 o 
 -12  -7   8        7.05       23.61     31.41 o 
 -11  -7   8       37.96       70.90     25.29 o 
 -10  -7   8      204.12      178.02     32.98 o 
  -9  -7   8       37.37       61.86     44.91 o 
  -8  -7   8        1.69       15.34     18.50 o 
  -7  -7   8      295.82      344.08     38.25 o 
  -6  -7   8        3.88        0.00     14.38 o 
  -5  -7   8      660.72      801.02     85.33 o 
  -4  -7   8       19.71       72.45     30.93 o 
  -3  -7   8      168.25      161.57     43.98 o 
  -2  -7   8        8.45        0.00     22.61 o 
  -1  -7   8     5545.04     5160.60    218.40 o 
   0  -7   8      379.28      834.66    319.12 o 
   1  -7   8     1309.13     1310.77    121.28 o 
   2  -7   8     1753.90     1690.59    140.93 o 
   3  -7   8      117.95      119.20     48.68 o 
   4  -7   8     2630.93     2761.55    195.12 o 
   5  -7   8        3.93        0.00     32.39 o 
   6  -7   8     1271.66     1483.93    155.29 o 
   7  -7   8        0.19        7.12     25.26 o 
   8  -7   8        2.10        3.65     34.51 o 
   9  -7   8        1.63        0.00      7.71 o 
  10  -7   8       56.65       35.40     11.08 o 
  11  -7   8       27.37       67.00     70.24 o 
  12  -7   8        1.38       10.69     33.11 o 
  13  -7   8      114.15      116.48    106.17 o 
  14  -7   8        1.72        0.00     27.27 o 
 -12  -6   8       69.33       68.09     27.41 o 
 -11  -6   8        6.70        8.64     13.51 o 
 -10  -6   8      487.76      786.72     90.65 o 
  -9  -6   8        0.05        0.00     18.68 o 
  -8  -6   8      137.16      162.50     37.90 o 
  -7  -6   8      131.25      148.12     39.46 o 
  -6  -6   8        2.15        0.00     15.60 o 
  -5  -6   8      390.04      388.20     42.38 o 
  -4  -6   8       47.10       39.95     27.04 o 
  -3  -6   8      125.68      111.17     43.44 o 
  -2  -6   8      133.70      103.79     30.78 o 
  -1  -6   8     2201.60     1846.13     93.88 o 
   0  -6   8      147.82      889.48    534.09 o 
   1  -6   8     3972.46     4147.66    215.40 o 
   2  -6   8        3.11       58.03     26.66 o 
   3  -6   8      911.76     1466.22     97.75 o 
   6  -6   8     1892.14     2168.03    214.77 o 
   7  -6   8       26.55       76.46     46.48 o 
   9  -6   8        5.32       20.12     11.82 o 
  10  -6   8       67.41       33.26     57.98 o 
  11  -6   8       44.37       93.76     44.14 o 
  12  -6   8      133.32      127.71    114.49 o 
  13  -6   8        0.19        5.96     34.11 o 
  14  -6   8       87.68       79.94     81.81 o 
  15  -6   8       14.09       10.56     33.74 o 
 -12  -5   8       68.13       95.24     39.28 o 
 -11  -5   8        2.41        0.00     13.42 o 
 -10  -5   8      194.44      304.22     37.73 o 
  -9  -5   8       52.46       72.72     17.79 o 
  -8  -5   8     1348.20     1559.19    380.62 o 
  -7  -5   8        0.02        7.75     14.28 o 
  -6  -5   8      167.12      189.70     42.73 o 
  -4  -5   8       95.94      209.04     45.81 o 
  -3  -5   8       15.53       56.83     16.52 o 
  -2  -5   8     1883.59     1905.23     83.11 o 
  -1  -5   8      594.78      547.10     54.25 o 
   0  -5   8        7.74       27.55     34.20 o 
   1  -5   8     4994.91     4843.88    215.97 o 
   2  -5   8      164.37      168.24     32.27 o 
   3  -5   8     1276.56     1029.84    129.43 o 
   4  -5   8      137.97      137.12     45.87 o 
   5  -5   8      839.80      788.67    127.28 o 
   6  -5   8      388.59      314.68     26.51 o 
   7  -5   8      363.96      517.32    130.93 o 
   8  -5   8      206.91      173.60     25.97 o 
   9  -5   8       81.55       43.00     15.80 o 
  10  -5   8       26.58       13.30     26.91 o 
  11  -5   8      213.03      125.68    128.50 o 
  12  -5   8       16.36        0.00     35.04 o 
  13  -5   8        7.52        3.01     32.05 o 
  14  -5   8      188.18      180.42    176.00 o 
  15  -5   8        0.93       30.51     53.58 o 
 -12  -4   8        4.74       20.71     18.92 o 
 -11  -4   8       43.98       50.19     16.33 o 
 -10  -4   8        4.54       31.27     13.87 o 
  -9  -4   8       78.45       67.13     20.54 o 
  -8  -4   8      268.68      442.11     85.16 o 
  -7  -4   8      169.99      232.54     54.63 o 
  -6  -4   8       46.11       57.47     20.81 o 
  -5  -4   8        0.90        0.02     13.40 o 
  -4  -4   8        9.02        0.00     11.90 o 
  -3  -4   8       21.96        0.00     16.64 o 
  -2  -4   8      800.46      606.47     46.08 o 
  -1  -4   8        5.82        0.00     29.43 o 
   0  -4   8     1139.64     1075.11     55.04 o 
   1  -4   8      923.43      681.37     92.51 o 
   2  -4   8     1109.02     1102.93     68.45 o 
   3  -4   8     2388.45     2170.13     78.20 o 
   4  -4   8        4.42        0.00     13.32 o 
   5  -4   8     7193.28     6941.93    289.15 o 
   6  -4   8      464.99      347.01     36.98 o 
   7  -4   8     1470.29     1722.26     68.39 o 
   8  -4   8        8.02        0.00     35.33 o 
   9  -4   8     1148.14     1347.45    147.36 o 
  10  -4   8        3.83       11.12     26.29 o 
  11  -4   8     1001.66     1288.81    121.19 o 
  12  -4   8      107.88      116.98     61.62 o 
  13  -4   8       45.06       33.47     36.25 o 
  14  -4   8      329.02      282.33    235.48 o 
  15  -4   8        0.75        0.00     31.41 o 
  16  -4   8      102.55        0.00     34.92 o 
 -12  -3   8       14.26        6.96     34.92 o 
 -11  -3   8      129.69      131.30     36.56 o 
 -10  -3   8        0.26        0.00     11.04 o 
  -9  -3   8      166.85      147.49     24.49 o 
  -8  -3   8        0.24        1.37     10.59 o 
  -7  -3   8      131.58      127.60     24.52 o 
  -6  -3   8       89.22       97.82     29.43 o 
  -5  -3   8       18.41       20.00     16.43 o 
  -4  -3   8       17.29       36.75     34.92 o 
  -3  -3   8      161.67      143.28     20.76 o 
  -2  -3   8      854.52      795.38     40.96 o 
  -1  -3   8       17.28       23.85     19.15 o 
   0  -3   8     5853.87     5615.70    164.44 o 
   1  -3   8       72.02       35.38     19.24 o 
   2  -3   8     1898.53     1654.31     76.88 o 
   3  -3   8        4.56        0.00     12.79 o 
   4  -3   8     5855.65     5758.22    294.66 o 
   5  -3   8     1906.26     1718.64     63.35 o 
   6  -3   8       97.86       88.35     13.14 o 
   7  -3   8      500.57      477.27     35.64 o 
   8  -3   8      116.91      110.06     17.27 o 
   9  -3   8       36.28       26.76     11.28 o 
  10  -3   8        6.10       17.73     28.27 o 
  11  -3   8      519.31      575.72     94.75 o 
  12  -3   8       39.69      344.41    193.86 o 
  13  -3   8      324.63      586.22    105.55 o 
  14  -3   8       28.61       40.05     42.02 o 
  15  -3   8        0.60        0.00     30.86 o 
  16  -3   8       75.41        0.41     60.90 o 
 -12  -2   8       16.42       25.08     12.73 o 
 -11  -2   8       22.52       14.69     13.16 o 
 -10  -2   8        2.28       21.73     12.59 o 
  -9  -2   8       21.35       37.73     16.20 o 
  -8  -2   8       66.31       80.67     16.79 o 
  -7  -2   8       70.56       57.01     22.45 o 
  -6  -2   8      265.69      291.66     32.53 o 
  -5  -2   8       26.82       29.31     14.55 o 
  -4  -2   8       54.92       75.39     24.18 o 
  -3  -2   8      419.64      369.31     39.22 o 
  -2  -2   8       16.98       15.84      8.51 o 
  -1  -2   8      445.75      337.62     22.86 o 
   0  -2   8      984.74      934.05    216.33 o 
   1  -2   8     5718.92     5560.31    193.60 o 
   2  -2   8      511.47      281.89     30.13 o 
   3  -2   8      237.33      169.90     25.96 o 
   4  -2   8     5281.73     4594.94    195.89 o 
   5  -2   8      562.56      456.14     39.41 o 
   6  -2   8      172.38      164.00     22.78 o 
   7  -2   8       57.40       17.83     20.47 o 
   8  -2   8      109.70      131.06     25.76 o 
   9  -2   8      205.04      166.83     51.78 o 
  10  -2   8      688.37      715.97    100.80 o 
  11  -2   8      272.25      322.63     61.43 o 
  12  -2   8      412.56      620.79    103.63 o 
  13  -2   8      541.39      895.72    102.37 o 
  14  -2   8       16.60       15.78     41.56 o 
  15  -2   8       96.91        0.81     55.62 o 
  16  -2   8        1.09        2.44     35.73 o 
  17  -2   8       69.24        0.00     35.73 o 
 -12  -1   8       25.53       33.86     15.04 o 
 -11  -1   8       13.22        0.00      9.46 o 
 -10  -1   8        9.95       22.76     12.02 o 
  -9  -1   8        0.86        0.00      8.59 o 
  -8  -1   8      138.66      153.93     19.18 o 
  -7  -1   8       10.19        9.78     14.98 o 
  -6  -1   8      366.53      389.94     34.75 o 
  -5  -1   8       93.26      117.05     21.06 o 
  -4  -1   8       15.03       19.43     14.56 o 
  -3  -1   8      667.39      602.85     48.72 o 
  -2  -1   8      435.06      361.82     64.55 o 
  -1  -1   8      551.40      336.16     30.63 o 
   2  -1   8     1798.34     1790.31     72.82 o 
   3  -1   8     1155.64      866.73     87.39 o 
   4  -1   8     1315.11     1096.35     98.62 o 
   5  -1   8     2240.29     1662.46     76.29 o 
   6  -1   8      845.73      653.80     46.02 o 
   7  -1   8      467.73      342.57     30.59 o 
   8  -1   8       17.30       36.98      9.56 o 
   9  -1   8       51.12       44.40     51.52 o 
  10  -1   8       88.66      109.15     50.14 o 
  11  -1   8      107.65      360.78    119.02 o 
  12  -1   8      687.94      776.84    113.14 o 
  13  -1   8       60.91       62.61    100.89 o 
  14  -1   8        2.02      125.05    120.99 o 
  15  -1   8       94.50        0.00     32.89 o 
  16  -1   8        0.04        0.00     32.07 o 
  17  -1   8       43.05        0.00     35.32 o 
 -12   0   8        2.20        0.00      8.89 o 
 -11   0   8      379.13      417.26     42.52 o 
 -10   0   8        0.10        0.00     10.73 o 
  -9   0   8       87.30       99.24     24.45 o 
  -8   0   8       69.95       68.44     19.10 o 
  -7   0   8       12.32       11.64      8.72 o 
  -6   0   8      128.62      126.80     22.17 o 
  -5   0   8       22.59       32.81      8.68 o 
  -4   0   8      102.68       90.05     17.44 o 
  -3   0   8      139.42      157.67     16.22 o 
  -2   0   8      596.81      634.15     22.72 o 
  -1   0   8     1424.04     1366.33     43.58 o 
   0   0   8    21698.73    26770.34    977.93 o 
   1   0   8     3199.30     4959.79    404.67 o 
   3   0   8      517.77      408.65     31.01 o 
   5   0   8      389.31      464.26     48.81 o 
   6   0   8       43.23       28.48     36.09 o 
   7   0   8     4714.38     4897.19    111.91 o 
   8   0   8       25.36        8.79      8.26 o 
   9   0   8     1114.56      915.14    133.03 o 
  10   0   8      122.05      129.97     53.83 o 
  11   0   8      896.45      912.64    120.87 o 
  12   0   8        1.65        7.31     58.46 o 
  13   0   8        7.79       25.58     43.44 o 
  14   0   8      547.36      579.77    113.68 o 
  15   0   8        5.57        0.00     26.80 o 
  16   0   8       16.11        0.81     54.81 o 
  17   0   8       41.83        4.06     68.21 o 
 -11   1   8      241.94      244.64     25.48 o 
 -10   1   8        5.61       14.36      9.13 o 
  -9   1   8       59.38       60.75     20.14 o 
  -8   1   8        1.91       46.88     16.03 o 
  -7   1   8       31.62       82.71     13.75 o 
  -6   1   8       94.05      124.00     23.01 o 
  -5   1   8      520.52      541.58     34.58 o 
  -4   1   8      254.08      149.50     18.70 o 
  -3   1   8      224.14      224.43     19.16 o 
  -2   1   8        2.62        0.00      3.01 o 
  -1   1   8        0.62        7.45     18.07 o 
   0   1   8    11105.90    14801.95   2578.30 o 
   1   1   8      115.14      151.63     35.75 o 
   2   1   8    27170.58    25187.18    920.54 o 
   3   1   8       42.05       61.57     10.60 o 
   4   1   8     6848.88     5886.73    142.78 o 
   5   1   8        9.11        0.00      7.91 o 
   6   1   8      377.34      193.42     23.62 o 
   7   1   8     3247.66     2770.94     69.76 o 
   8   1   8      145.63      159.50     22.38 o 
   9   1   8     2393.37     2117.31    122.01 o 
  10   1   8       27.20        0.00     68.21 o 
  11   1   8        0.75       19.49     69.43 o 
  12   1   8        1.22        9.34     34.51 o 
  13   1   8       96.46       78.76     54.81 o 
  14   1   8      103.04      148.19     68.61 o 
  15   1   8      158.90        0.00     57.65 o 
  16   1   8        9.80        0.00     31.26 o 
  17   1   8       14.31        0.00     34.51 o 
  18   1   8       62.66        0.00     32.07 o 
 -11   2   8       41.42       31.40     18.24 o 
 -10   2   8       24.35       11.92      9.85 o 
  -9   2   8       84.99       70.93     12.92 o 
  -8   2   8      229.37      198.83     21.12 o 
  -7   2   8      675.32      697.36     45.75 o 
  -6   2   8        0.58        0.00      7.99 o 
  -5   2   8      417.49      403.60     26.33 o 
  -4   2   8        2.99        8.73      8.39 o 
  -3   2   8       78.22       63.36      9.28 o 
  -2   2   8       76.99       98.46     42.80 o 
  -1   2   8     3772.47     3896.78    164.41 o 
   0   2   8       21.35        0.00     54.40 o 
   1   2   8      964.19      745.79     60.24 o 
   2   2   8     6296.77     6151.90    402.59 o 
   3   2   8      199.40      259.73     29.30 o 
   4   2   8     1779.54     1623.88     57.73 o 
   5   2   8       59.58       66.51     15.06 o 
   6   2   8      427.88      348.02     31.04 o 
   7   2   8      355.40      261.29     39.40 o 
   8   2   8      258.26      238.00     31.49 o 
   9   2   8      594.56      553.03    160.78 o 
  10   2   8       15.74        5.48     13.80 o 
  11   2   8     1027.72      871.15     44.25 o 
  12   2   8       33.25       23.55     40.19 o 
  13   2   8      340.93      283.39     82.01 o 
  14   2   8       33.06       14.62     69.43 o 
  15   2   8      704.97      843.26    141.69 o 
  16   2   8       22.02        0.00     31.67 o 
  18   2   8        4.16        0.00     56.43 o 
 -11   3   8        0.09        0.00     16.65 o 
 -10   3   8       71.67       49.36     20.04 o 
  -9   3   8       40.61       47.76     19.32 o 
  -8   3   8      443.01      480.99     65.91 o 
  -7   3   8       95.31       93.63     21.58 o 
  -6   3   8        4.26        0.85      7.45 o 
  -5   3   8      136.39      109.22     16.62 o 
  -4   3   8       74.56       79.63     12.80 o 
  -3   3   8        0.47        1.49      5.18 o 
  -2   3   8        0.48        9.27     25.19 o 
  -1   3   8     2354.22     2286.25    112.52 o 
   0   3   8        0.18        3.42     21.97 o 
   1   3   8     6791.87     6431.25    370.88 o 
   2   3   8       71.58       65.27      5.28 o 
   3   3   8     2502.72     2187.63     72.58 o 
   4   3   8     2621.36     1932.44     65.34 o 
   5   3   8      116.03       99.04     19.15 o 
   6   3   8     3906.88     3372.65    112.84 o 
   7   3   8      457.02      399.23     30.47 o 
   8   3   8     2430.53     2460.89    110.28 o 
   9   3   8      102.53      125.72     66.58 o 
  10   3   8      480.20      529.34     43.75 o 
  11   3   8      234.00      197.01     33.29 o 
  12   3   8        3.97        9.94      7.51 o 
  13   3   8      189.75      102.42    123.42 o 
  14   3   8      458.85      505.47    103.12 o 
  15   3   8      124.41      179.05     73.49 o 
  16   3   8       24.82        4.47     61.71 o 
  17   3   8      177.40        0.00     60.49 o 
  18   3   8        1.41        1.74     26.24 o 
 -10   4   8      117.75       49.06     15.67 o 
  -9   4   8        9.99       10.63     11.84 o 
  -8   4   8      231.24      231.07     44.90 o 
  -7   4   8        0.02        1.63      8.13 o 
  -6   4   8       43.16       25.64      8.74 o 
  -5   4   8       59.79       72.03     13.64 o 
  -4   4   8       42.57       58.43     18.22 o 
  -3   4   8       11.62       18.03      7.75 o 
  -2   4   8      174.74      223.90     40.53 o 
  -1   4   8      720.15      677.14     49.64 o 
   0   4   8       16.86        0.00     22.94 o 
   1   4   8     4606.96     4029.97    154.28 o 
   2   4   8        2.73        5.37     13.62 o 
   3   4   8     5106.10     4596.93    195.49 o 
   4   4   8      435.41      506.58     36.13 o 
   5   4   8     5559.44     5710.04    431.76 o 
   6   4   8      405.37      559.68     41.78 o 
   8   4   8      715.80      787.62     57.70 o 
  10   4   8     1785.49     1734.93     95.42 o 
  11   4   8       17.49       55.10     19.28 o 
  12   4   8     1337.32     1406.79     64.10 o 
  13   4   8       22.93       31.37     10.84 o 
  14   4   8      112.38       71.52      7.23 o 
  15   4   8       19.86       29.64     43.85 o 
  16   4   8      116.09      117.24     98.45 o 
  17   4   8       71.31       77.06     82.42 o 
  18   4   8        4.15        0.00     36.81 o 
  -9   5   8        1.94        0.00      7.46 o 
  -8   5   8      127.98       89.16     28.42 o 
  -7   5   8        2.90        0.00      8.21 o 
  -6   5   8       85.32       84.72     18.68 o 
  -5   5   8       10.21        0.00      8.90 o 
  -4   5   8       71.57       35.73     26.89 o 
  -3   5   8        0.00        5.78     10.05 o 
  -2   5   8      163.98      113.76     21.42 o 
  -1   5   8       26.18       36.22      9.93 o 
   0   5   8      524.19      513.37     49.04 o 
   1   5   8      894.60      993.23     67.98 o 
   2   5   8      856.55      792.19     40.27 o 
   3   5   8     4660.20     4427.71    143.69 o 
   4   5   8       93.33       48.88     25.22 o 
   5   5   8     9493.34     9670.95   1010.45 o 
   6   5   8       73.27      148.11     21.40 o 
   7   5   8     1901.64     2986.80    290.69 o 
   8   5   8       79.73       79.56     17.77 o 
  10   5   8      148.37      138.07     19.77 o 
  11   5   8      574.06      540.82     31.15 o 
  12   5   8      446.20      530.09    132.31 o 
  13   5   8       39.98       16.38     12.56 o 
  14   5   8      329.51      363.93     25.10 o 
  15   5   8       15.18       17.93      7.55 o 
  16   5   8      777.19     1095.66    117.54 o 
  17   5   8        0.63       29.42     62.47 o 
  18   5   8       95.25       67.99     72.47 o 
  -8   6   8        0.38       15.60     11.18 o 
  -7   6   8        0.12        0.20     10.81 o 
  -6   6   8        3.37        4.91     14.73 o 
  -5   6   8      242.63      178.67    176.81 o 
  -4   6   8        7.13        3.96     10.98 o 
  -3   6   8      359.83      411.55     48.92 o 
  -2   6   8       59.60       32.19     11.43 o 
  -1   6   8       53.04      227.83     55.23 o 
   0   6   8     1639.69     1345.06    127.65 o 
   2   6   8       63.97       93.08     19.30 o 
   3   6   8      865.89     1206.63     99.47 o 
   4   6   8      476.32      732.32     40.26 o 
   5   6   8      759.12      834.86     74.09 o 
   6   6   8       53.67       47.82     16.46 o 
   7   6   8     2293.75     2169.12    399.50 o 
   8   6   8        6.67        4.69     10.73 o 
   9   6   8     1929.44     1952.02    203.36 o 
  10   6   8        0.09        3.39     10.33 o 
  11   6   8       80.44      129.28     20.41 o 
  12   6   8       10.43       15.79     12.49 o 
  13   6   8      447.98      481.71     40.89 o 
  14   6   8      119.01      182.69     25.96 o 
  15   6   8       90.87      101.03     24.90 o 
  16   6   8      397.73      810.37    246.64 o 
  17   6   8        5.70        0.00     25.09 o 
  18   6   8      334.47      555.14     93.91 o 
  -8   7   8      102.02      103.62     20.01 o 
  -7   7   8       22.90       27.73     16.75 o 
  -6   7   8        0.97        6.25      8.67 o 
  -5   7   8       72.31       72.74     57.25 o 
  -4   7   8        2.71        0.00      8.59 o 
  -3   7   8       23.70       11.24     11.30 o 
  -2   7   8        1.09        1.35      9.63 o 
  -1   7   8       27.06       24.16     10.64 o 
   0   7   8      350.98      335.10     36.88 o 
   1   7   8      263.06      293.81     94.23 o 
   2   7   8      909.52      809.98     40.81 o 
   3   7   8      761.14      631.82     39.40 o 
   4   7   8     5152.00     5124.36    548.50 o 
   5   7   8      256.25      234.92     58.67 o 
   6   7   8      364.46      365.84     48.52 o 
   7   7   8      314.40      307.62     66.38 o 
   8   7   8     1447.99     1510.26    285.82 o 
   9   7   8      675.39      632.13     67.60 o 
  10   7   8        9.13        7.85     13.08 o 
  11   7   8      225.09      235.62     31.99 o 
  12   7   8       90.60       88.21     20.41 o 
  13   7   8     2003.83     2119.09    149.24 o 
  14   7   8       11.21        1.15     30.04 o 
  15   7   8       92.46      108.45     35.61 o 
  16   7   8       27.24      206.29     72.30 o 
  17   7   8        0.34        2.14     24.61 o 
  18   7   8       90.56      273.36     72.14 o 
  -8   8   8      112.05      136.01     58.46 o 
  -7   8   8        0.94       11.25     17.19 o 
  -6   8   8       81.42       73.94     40.19 o 
  -5   8   8       12.19        6.47      8.03 o 
  -4   8   8        0.64        0.00     11.32 o 
  -3   8   8       15.57        7.40     10.21 o 
  -2   8   8        2.89        7.37     10.70 o 
  -1   8   8       33.91       27.82     13.11 o 
   0   8   8        5.82        0.00      5.93 o 
   1   8   8      312.79      291.82     30.41 o 
   2   8   8       92.00       94.29     15.99 o 
   3   8   8      259.13      269.40     21.78 o 
   4   8   8     2140.09     1981.96    137.26 o 
   5   8   8      627.19      565.05     43.78 o 
   6   8   8      414.33      401.13    102.31 o 
   7   8   8      618.78      797.58     69.03 o 
   8   8   8     1217.28     1387.48    151.44 o 
   9   8   8        2.82       13.06     18.09 o 
  10   8   8       64.16       91.18     30.41 o 
  11   8   8        4.63       50.62     21.01 o 
  12   8   8      289.96      285.45     70.52 o 
  13   8   8      448.02      402.67     38.83 o 
  14   8   8        2.94        3.31     11.29 o 
  15   8   8      156.44      155.87     21.02 o 
  16   8   8        6.18       12.17     33.95 o 
  17   8   8      116.31       97.27     87.68 o 
  18   8   8        0.03       32.63     46.66 o 
  -7   9   8        0.04        0.00     17.05 o 
  -6   9   8       56.18       61.75     20.75 o 
  -5   9   8        7.42       10.03      9.27 o 
  -4   9   8       86.59      112.94     34.31 o 
  -3   9   8        6.91        7.37      8.09 o 
  -2   9   8       14.77       25.40     10.25 o 
  -1   9   8      247.23      230.50     26.67 o 
   0   9   8        0.24       14.06     15.85 o 
   1   9   8       28.49       34.12     16.37 o 
   2   9   8       45.84       61.86     43.19 o 
   3   9   8      234.89      232.78     21.27 o 
   4   9   8        0.27      236.24    215.18 o 
   5   9   8     1450.92     1478.92    176.30 o 
   6   9   8       70.35      127.79     27.95 o 
   7   9   8     1477.93     1340.69    184.93 o 
   8   9   8       25.63       29.43     21.82 o 
   9   9   8      541.82      468.47    306.94 o 
  10   9   8       22.47        1.62     45.47 o 
  11   9   8       63.77      123.42     54.81 o 
  12   9   8       41.85       16.03     32.74 o 
  13   9   8       25.99       37.78     40.06 o 
  14   9   8       22.00       30.06     28.42 o 
  16   9   8        8.44        5.34     20.75 o 
  17   9   8      109.94      220.82     62.96 o 
  18   9   8        5.04        0.00     45.98 o 
  -7  10   8        1.86        5.28     16.24 o 
  -6  10   8       12.06        0.00     15.02 o 
  -5  10   8       29.44       30.00     11.43 o 
  -4  10   8       34.42       25.97     11.02 o 
  -3  10   8        9.74        6.30     12.19 o 
  -2  10   8       60.27       53.85     17.00 o 
  -1  10   8       14.90        9.67     11.97 o 
   0  10   8        0.20        0.00     14.28 o 
   1  10   8       26.33       46.72     17.23 o 
   2  10   8      835.25      824.88     38.42 o 
   3  10   8       64.96      150.86     34.89 o 
   4  10   8     1760.44     1973.01    102.32 o 
   5  10   8      490.35      637.91     88.33 o 
   6  10   8      163.90      372.73     42.49 o 
   8  10   8        4.46       69.74     90.13 o 
   9  10   8        2.70       14.62     56.03 o 
  10  10   8       21.14       61.31     79.58 o 
  11  10   8      123.07      126.27     56.03 o 
  12  10   8        5.28        0.00     81.20 o 
  13  10   8       45.98       52.59     35.96 o 
  14  10   8      291.22      488.19     80.79 o 
  15  10   8       30.00       76.99     53.12 o 
  16  10   8       12.62       16.44     29.70 o 
  17  10   8        5.46       14.39     15.27 o 
  18  10   8       18.15       48.69     42.86 o 
  -6  11   8        3.87       13.40     19.89 o 
  -5  11   8       27.42       65.94     28.18 o 
  -4  11   8       15.27       18.13     13.04 o 
  -3  11   8        0.02        0.00      9.22 o 
  -2  11   8       54.43       68.55     34.08 o 
  -1  11   8        9.84        9.53     14.50 o 
   0  11   8       28.91       28.05     16.13 o 
   1  11   8        4.18        0.87     11.33 o 
   2  11   8      113.56      137.89     28.49 o 
   3  11   8       27.78       41.37     14.79 o 
   4  11   8       75.48       80.29     19.08 o 
   5  11   8       49.03      134.76     83.25 o 
   6  11   8     1172.51     1167.65    114.74 o 
   7  11   8       23.60       20.84     24.64 o 
   8  11   8      537.54      746.63    165.65 o 
   9  11   8        2.60       55.22     71.46 o 
  10  11   8       16.43       20.30     59.28 o 
  11  11   8     1167.42     1464.44    147.78 o 
  12  11   8        1.14        0.00     69.02 o 
  13  11   8        3.00        0.00     40.19 o 
  14  11   8       72.82       83.00     43.35 o 
  15  11   8      196.31      320.99     85.65 o 
  16  11   8        5.43        2.25     42.60 o 
  17  11   8      171.02      271.42     84.16 o 
  18  11   8        2.18        0.00     62.33 o 
  -5  12   8       85.03      161.18     38.57 o 
  -4  12   8        2.72        0.00     11.34 o 
  -3  12   8       25.08       17.83     10.00 o 
  -2  12   8       11.07       13.51     10.98 o 
  -1  12   8        3.23        0.00      8.45 o 
   0  12   8        1.00        0.00     11.36 o 
   1  12   8      764.40      761.19     66.88 o 
   2  12   8        0.08        0.00     14.04 o
[truncated: 301,302 more chars]
